# Supplementary material for: Butallyl­onal 1,4-dioxane hemisolvate
Source: Acta Crystallogr Sect E Struct Rep Online. 2010 Sep 30;66(Pt 10):o2688. doi: 10.1107/S1600536810038651 (PMC2983364; doi:10.1107/S1600536810038651)
Supplement: Supplementary file 1 [file e-66-o2688-sup1.cif]

##############################################################################
###                                                                        ###
###        Electronic paper (Acta Crystallographica Section E)             ###
###                                                                        ###
##############################################################################
#                                                                            #
# This CIF contains the data in a paper accepted for publication in Acta     #
# Crystallographica Section E. It conforms to the requirements of Notes      #
# for Authors for Section E, and has been peer reviewed under the auspices   #
# of the IUCr Commission on Journals.                                        #
#                                                                            #
# Full details of the Crystallographic Information File format               #
# are given in the paper "The Crystallographic Information File (CIF):       #
# a New Standard Archive File for Crystallography" by S. R. Hall, F. H.      #
# Allen and I. D. Brown [Acta Cryst. (1991), A47, 655-685].                  #
#                                                                            #
# The current version of the core CIF dictionary is obtainable from          #
# ftp://ftp.iucr.org/pub/cif_core.dic. The current version number is 2.4.    #
#                                                                            #
# Software is freely available for graphical display of the structure(s) in  #
# this CIF.  For information consult the CIF home page http://www.iucr.org/  #
# cif/home.html                                                              #
#                                                                            #
# This file may be used for bona fide research purposes within the           #
# scientific community so long as proper attribution is given to the journal # 
# article from which it was obtained.                                        #
#                                                                            #
##############################################################################
                                             
data_I
_audit_creation_method     SHELXL-97
_chemical_name_systematic
;
5-(1-bromoprop-2-en-1-yl)-5-<i>sec</i>-butylpyrimidine-2,4,6-trione
1,4-dioxane hemisolvate
;
_chemical_name_common     'butallylonal 1,4-dioxane hemisolvate'
_chemical_formula_moiety     'C11 H15 Br N2 O3, 0.5(C4 H8 O2)'
_chemical_formula_sum     'C13 H19 Br N2 O4'
_chemical_formula_iupac     'C11 H15 Br N2 O3, 0.5C4 H8 O2'
_chemical_formula_weight     347.21
_chemical_melting_point     ?
_symmetry_cell_setting     monoclinic
_symmetry_space_group_name_H-M     'P 21/n'
_symmetry_space_group_name_Hall     '-P 2yn'
loop_
    _symmetry_equiv_pos_as_xyz
    'x, y, z'
    '-x+1/2, y+1/2, -z+1/2'
    '-x, -y, -z'
    'x-1/2, -y-1/2, z-1/2'
_cell_length_a     10.494(2)
_cell_length_b     6.7679(8)
_cell_length_c     21.864(3)
_cell_angle_alpha     90.00
_cell_angle_beta     97.294(15)
_cell_angle_gamma     90.00
_cell_volume     1540.3(4)
_cell_formula_units_Z     4
_cell_measurement_reflns_used     837
_cell_measurement_theta_min     2.5293
_cell_measurement_theta_max     28.5424
_cell_measurement_temperature     293(2)
_exptl_crystal_description     prism
_exptl_crystal_colour     colourless
_exptl_crystal_size_max     0.25
_exptl_crystal_size_mid     0.08
_exptl_crystal_size_min     0.07
_exptl_crystal_density_diffrn     1.497
_exptl_crystal_density_meas     ?
_exptl_crystal_density_method     'not measured'
_exptl_crystal_F_000     712
_exptl_absorpt_coefficient_mu     2.683
_exptl_absorpt_correction_type     multi-scan
_exptl_absorpt_process_details
;
(CrysAlis Pro; Oxford Diffraction, 2007)
;
_exptl_absorpt_correction_T_min     0.98966
_exptl_absorpt_correction_T_max     1.00000
_exptl_special_details
;
CrysAlisPro, Oxford Diffraction Ltd.,
Empirical absorption correction using spherical harmonics,
implemented in SCALE3 ABSPACK scaling algorithm.
;
_diffrn_ambient_temperature     293(2)
_diffrn_radiation_type     MoK\a
_diffrn_radiation_wavelength     0.71073
_diffrn_radiation_source     'Enhance Ultra (Cu) X-ray Source'
_diffrn_radiation_monochromator     'mirror'
_diffrn_measurement_device_type
                                 'Oxford Diffraction Xcalibur Ruby Gemini ultra'
_diffrn_measurement_method     \w
_diffrn_detector_area_resol_mean     10.3575
_diffrn_reflns_number     9189
_diffrn_reflns_av_R_equivalents     0.1001
_diffrn_reflns_av_sigmaI/netI     0.1206
_diffrn_reflns_theta_min     3.15
_diffrn_reflns_theta_max     25.05
_diffrn_reflns_theta_full     25.05
_diffrn_measured_fraction_theta_max     0.994
_diffrn_measured_fraction_theta_full     0.994
_diffrn_reflns_limit_h_min     -10
_diffrn_reflns_limit_h_max     12
_diffrn_reflns_limit_k_min     -8
_diffrn_reflns_limit_k_max     8
_diffrn_reflns_limit_l_min     -25
_diffrn_reflns_limit_l_max     26
_refine_special_details
;
Refinement of <i>F</i>^2^ against ALL reflections. The weighted <i>R</i>-factor
<i>wR</i> and goodness of fit <i>S</i> are based on <i>F</i>^2^, conventional
<i>R</i>-factors <i>R</i> are based on <i>F</i>, with <i>F</i> set to zero for
negative <i>F</i>^2^. The threshold expression of <i>F</i>^2^ >
\s(<i>F</i>^2^) is used only for calculating <i>R</i>-factors(gt) <i>etc</i>.
and is not relevant to the choice of reflections for refinement.
<i>R</i>-factors based on <i>F</i>^2^ are statistically about twice as large
as those based on <i>F</i>, and <i>R</i>- factors based on ALL data will be
even larger.
;
_reflns_number_total     2714
_reflns_number_gt     1171
_reflns_threshold_expression     I>2sigma(I)
_refine_ls_structure_factor_coef     Fsqd
_refine_ls_matrix_type     full
_refine_ls_R_factor_all     0.1756
_refine_ls_R_factor_gt     0.0637
_refine_ls_wR_factor_gt     0.1153
_refine_ls_wR_factor_ref     0.1454
_refine_ls_goodness_of_fit_ref     0.951
_refine_ls_restrained_S_all     0.950
_refine_ls_number_reflns     2714
_refine_ls_number_parameters     189
_refine_ls_number_restraints     2
_refine_ls_hydrogen_treatment     mixed
_refine_ls_weighting_scheme     calc
_refine_ls_weighting_details
         'calc w=1/[\s^2^(Fo^2^)+(0.0409P)^2^+0.0000P] where P=(Fo^2^+2Fc^2^)/3'
_atom_sites_solution_hydrogens     geom
_atom_sites_solution_primary     direct
_atom_sites_solution_secondary     difmap
_refine_ls_shift/su_max     0.000
_refine_ls_shift/su_mean     0.000
_refine_diff_density_max     0.561
_refine_diff_density_min     -0.330
_refine_ls_extinction_method     none
loop_
    _atom_type_symbol
    _atom_type_description
    _atom_type_scat_dispersion_real
    _atom_type_scat_dispersion_imag
    _atom_type_scat_source
    'C' 'C' 0.0033 0.0016
                         'International Tables Vol C Tables 4.2.6.8 and 6.1.1.4'
    'H' 'H' 0.0000 0.0000
                         'International Tables Vol C Tables 4.2.6.8 and 6.1.1.4'
    'N' 'N' 0.0061 0.0033
                         'International Tables Vol C Tables 4.2.6.8 and 6.1.1.4'
    'O' 'O' 0.0106 0.0060
                         'International Tables Vol C Tables 4.2.6.8 and 6.1.1.4'
    'Br' 'Br' -0.2901 2.4595
                         'International Tables Vol C Tables 4.2.6.8 and 6.1.1.4'
_computing_data_collection     'CrysAlis Pro (Oxford Diffraction, 2007)'
_computing_cell_refinement     'CrysAlis Pro (Oxford Diffraction, 2007)'
_computing_data_reduction     'CrysAlis Pro (Oxford Diffraction, 2007)'
_computing_structure_solution     'SHELXS97 (Sheldrick, 2008)'
_computing_structure_refinement     'SHELXL97 (Sheldrick, 2008)'
_computing_molecular_graphics
;XP in SHELXTL (Sheldrick, 2008) and
<i>Mercury</i> (Bruno <i>et al.</i>, 2002)
;
_computing_publication_material     'publCIF (Westrip, 2010)'
loop_
    _atom_site_type_symbol
    _atom_site_label
    _atom_site_fract_x
    _atom_site_fract_y
    _atom_site_fract_z
    _atom_site_U_iso_or_equiv
    _atom_site_adp_type
    _atom_site_calc_flag
    _atom_site_refinement_flags
    _atom_site_occupancy
    _atom_site_disorder_assembly
    _atom_site_disorder_group
    Br Br1 0.64263(9) 0.24500(13) 0.04609(4) 0.0951(4) Uani d . 1 . .
    N N1 0.4336(5) 0.4954(6) 0.1405(2) 0.0504(15) Uani d D 1 . .
    H H1 0.435(6) 0.6246(17) 0.138(2) 0.061 Uiso d D 1 . .
    N N3 0.3225(5) 0.2096(6) 0.1096(2) 0.0468(14) Uani d D 1 . .
    H H3 0.253(3) 0.163(7) 0.087(2) 0.056 Uiso d D 1 . .
    O O2 0.2482(5) 0.5076(6) 0.0762(2) 0.0786(16) Uani d . 1 . .
    O O6 0.6264(5) 0.4897(5) 0.1981(2) 0.0752(16) Uani d . 1 . .
    O O4 0.3920(4) -0.0903(5) 0.13692(18) 0.0579(13) Uani d . 1 . .
    C C2 0.3306(7) 0.4133(8) 0.1065(3) 0.0519(18) Uani d . 1 . .
    C C4 0.4088(6) 0.0884(8) 0.1410(3) 0.0450(16) Uani d . 1 . .
    C C5 0.5229(6) 0.1748(6) 0.1812(3) 0.0386(15) Uani d . 1 . .
    C C6 0.5334(7) 0.4010(8) 0.1731(3) 0.0505(18) Uani d . 1 . .
    C C7 0.6478(6) 0.0760(8) 0.1667(3) 0.0501(17) Uani d . 1 . .
    H H7A 0.7191 0.1616 0.1817 0.060 Uiso calc R 1 . .
    H H7B 0.6588 -0.0463 0.1899 0.060 Uiso calc R 1 . .
    C C8 0.6567(6) 0.0305(9) 0.1013(3) 0.0606(19) Uani d . 1 . .
    C C9 0.6782(7) -0.1521(11) 0.0779(3) 0.084(2) Uani d . 1 . .
    H H9A 0.6886 -0.2609 0.1040 0.101 Uiso calc R 1 . .
    H H9B 0.6823 -0.1675 0.0360 0.101 Uiso calc R 1 . .
    C C10 0.5050(7) 0.1407(8) 0.2512(3) 0.0605(19) Uani d . 1 . .
    H H10 0.5815 0.1959 0.2756 0.073 Uiso calc R 1 . .
    C C12 0.4966(9) -0.0656(10) 0.2707(4) 0.097(3) Uani d . 1 . .
    H H12A 0.5544 -0.1461 0.2499 0.117 Uiso calc R 1 . .
    H H12B 0.4099 -0.1140 0.2593 0.117 Uiso calc R 1 . .
    C C13 0.5331(10) -0.0833(13) 0.3418(3) 0.129(4) Uani d . 1 . .
    H H13D 0.6067 -0.0020 0.3546 0.193 Uiso calc R 1 . .
    H H13E 0.5530 -0.2184 0.3525 0.193 Uiso calc R 1 . .
    H H13F 0.4622 -0.0404 0.3622 0.193 Uiso calc R 1 . .
    C C14 0.3888(8) 0.2595(10) 0.2694(3) 0.103(3) Uani d . 1 . .
    H H14A 0.4032 0.3982 0.2640 0.154 Uiso calc R 1 . .
    H H14B 0.3793 0.2338 0.3117 0.154 Uiso calc R 1 . .
    H H14C 0.3120 0.2201 0.2436 0.154 Uiso calc R 1 . .
    O O1S 0.1014(4) 0.0764(5) 0.04030(19) 0.0650(14) Uani d . 1 . .
    C C1S 0.0085(7) 0.2010(7) 0.0056(3) 0.072(2) Uani d . 1 . .
    H H1S1 0.0491 0.3243 -0.0036 0.086 Uiso calc R 1 . .
    H H1S2 -0.0595 0.2313 0.0303 0.086 Uiso calc R 1 . .
    C C2S 0.0465(7) -0.1081(8) 0.0515(3) 0.066(2) Uani d . 1 . .
    H H2S1 -0.0200 -0.0899 0.0781 0.080 Uiso calc R 1 . .
    H H2S2 0.1119 -0.1938 0.0727 0.080 Uiso calc R 1 . .
loop_
    _atom_site_aniso_label
    _atom_site_aniso_U_11
    _atom_site_aniso_U_22
    _atom_site_aniso_U_33
    _atom_site_aniso_U_12
    _atom_site_aniso_U_13
    _atom_site_aniso_U_23
    Br1 0.1010(8) 0.1162(6) 0.0699(6) 0.0078(6) 0.0173(5) 0.0284(5)
    N1 0.050(4) 0.025(2) 0.070(3) -0.006(3) -0.019(3) 0.003(3)
    N3 0.048(4) 0.025(2) 0.062(3) -0.006(2) -0.014(3) 0.002(2)
    O2 0.068(4) 0.046(2) 0.112(4) 0.003(2) -0.028(3) 0.021(2)
    O6 0.072(4) 0.051(2) 0.092(4) -0.017(2) -0.032(3) -0.008(2)
    O4 0.063(3) 0.027(2) 0.078(3) -0.0022(19) -0.011(2) 0.0016(19)
    C2 0.056(5) 0.037(3) 0.061(4) 0.004(3) 0.000(4) 0.009(3)
    C4 0.057(5) 0.036(3) 0.042(4) -0.002(3) 0.006(3) 0.006(3)
    C5 0.043(4) 0.027(3) 0.044(4) 0.001(3) -0.003(3) 0.005(2)
    C6 0.059(5) 0.042(3) 0.046(4) 0.009(4) -0.011(4) 0.002(3)
    C7 0.044(5) 0.047(3) 0.059(4) 0.000(3) 0.003(3) -0.001(3)
    C8 0.049(5) 0.066(4) 0.068(5) -0.003(4) 0.009(4) -0.002(4)
    C9 0.091(7) 0.098(5) 0.068(5) 0.003(5) 0.031(5) 0.005(4)
    C10 0.082(6) 0.050(3) 0.052(4) 0.020(4) 0.017(4) 0.006(3)
    C12 0.107(8) 0.084(5) 0.103(7) -0.001(5) 0.023(6) 0.008(5)
    C13 0.144(9) 0.186(8) 0.060(6) 0.060(8) 0.029(6) 0.072(6)
    C14 0.132(8) 0.114(6) 0.067(5) 0.072(6) 0.032(5) 0.019(5)
    O1S 0.058(3) 0.046(2) 0.080(3) -0.003(2) -0.031(3) 0.001(2)
    C1S 0.071(5) 0.041(3) 0.097(6) 0.006(3) -0.016(4) -0.002(4)
    C2S 0.073(6) 0.056(4) 0.063(5) 0.004(4) -0.014(4) 0.012(3)
_geom_special_details
;
All e.s.d.'s (except the e.s.d. in the dihedral angle between two l.s. planes)
are estimated using the full covariance matrix. The cell e.s.d.'s are taken
into account individually in the estimation of e.s.d.'s in distances, angles
and torsion angles; correlations between e.s.d.'s in cell parameters are only
used when they are defined by crystal symmetry. An approximate (isotropic)
treatment of cell e.s.d.'s is used for estimating e.s.d.'s involving l.s.
planes.
;
loop_
    _geom_bond_atom_site_label_1
    _geom_bond_atom_site_label_2
    _geom_bond_site_symmetry_2
    _geom_bond_distance
    _geom_bond_publ_flag
    Br1 C8 . 1.881(6) ?
    N1 C6 . 1.351(7) ?
    N1 C2 . 1.351(7) ?
    N1 H1 . 0.876(10) ?
    N3 C4 . 1.344(6) ?
    N3 C2 . 1.384(7) ?
    N3 H3 . 0.89(4) ?
    O2 C2 . 1.203(6) ?
    O6 C6 . 1.215(6) ?
    O4 C4 . 1.224(5) ?
    C4 C5 . 1.510(7) ?
    C5 C7 . 1.540(8) ?
    C5 C6 . 1.547(7) ?
    C5 C10 . 1.583(8) ?
    C7 C8 . 1.479(8) ?
    C7 H7A . 0.9700 ?
    C7 H7B . 0.9700 ?
    C8 C9 . 1.366(8) ?
    C9 H9A . 0.9300 ?
    C9 H9B . 0.9300 ?
    C10 C12 . 1.466(8) ?
    C10 C14 . 1.553(9) ?
    C10 H10 . 0.9800 ?
    C12 C13 . 1.558(9) ?
    C12 H12A . 0.9700 ?
    C12 H12B . 0.9700 ?
    C13 H13D . 0.9600 ?
    C13 H13E . 0.9600 ?
    C13 H13F . 0.9600 ?
    C14 H14A . 0.9600 ?
    C14 H14B . 0.9600 ?
    C14 H14C . 0.9600 ?
    O1S C2S . 1.410(7) ?
    O1S C1S . 1.431(7) ?
    C1S C2S 3 1.452(8) ?
    C1S H1S1 . 0.9700 ?
    C1S H1S2 . 0.9700 ?
    C2S C1S 3 1.452(8) ?
    C2S H2S1 . 0.9700 ?
    C2S H2S2 . 0.9700 ?
loop_
    _geom_angle_atom_site_label_1
    _geom_angle_atom_site_label_2
    _geom_angle_atom_site_label_3
    _geom_angle_site_symmetry_1
    _geom_angle_site_symmetry_3
    _geom_angle
    _geom_angle_publ_flag
    C6 N1 C2 . . 127.5(5) ?
    C6 N1 H1 . . 119(4) ?
    C2 N1 H1 . . 113(4) ?
    C4 N3 C2 . . 126.3(5) ?
    C4 N3 H3 . . 121(3) ?
    C2 N3 H3 . . 112(3) ?
    O2 C2 N1 . . 123.6(5) ?
    O2 C2 N3 . . 120.8(6) ?
    N1 C2 N3 . . 115.6(5) ?
    O4 C4 N3 . . 118.9(5) ?
    O4 C4 C5 . . 121.4(5) ?
    N3 C4 C5 . . 119.6(4) ?
    C4 C5 C7 . . 110.2(4) ?
    C4 C5 C6 . . 112.3(5) ?
    C7 C5 C6 . . 109.4(5) ?
    C4 C5 C10 . . 108.8(5) ?
    C7 C5 C10 . . 110.2(5) ?
    C6 C5 C10 . . 105.9(4) ?
    O6 C6 N1 . . 121.9(5) ?
    O6 C6 C5 . . 120.2(5) ?
    N1 C6 C5 . . 117.8(5) ?
    C8 C7 C5 . . 116.7(5) ?
    C8 C7 H7A . . 108.1 ?
    C5 C7 H7A . . 108.1 ?
    C8 C7 H7B . . 108.1 ?
    C5 C7 H7B . . 108.1 ?
    H7A C7 H7B . . 107.3 ?
    C9 C8 C7 . . 125.7(6) ?
    C9 C8 Br1 . . 117.5(6) ?
    C7 C8 Br1 . . 116.8(4) ?
    C8 C9 H9A . . 120.0 ?
    C8 C9 H9B . . 120.0 ?
    H9A C9 H9B . . 120.0 ?
    C12 C10 C14 . . 110.0(7) ?
    C12 C10 C5 . . 116.0(5) ?
    C14 C10 C5 . . 111.4(5) ?
    C12 C10 H10 . . 106.3 ?
    C14 C10 H10 . . 106.3 ?
    C5 C10 H10 . . 106.3 ?
    C10 C12 C13 . . 110.3(6) ?
    C10 C12 H12A . . 109.6 ?
    C13 C12 H12A . . 109.6 ?
    C10 C12 H12B . . 109.6 ?
    C13 C12 H12B . . 109.6 ?
    H12A C12 H12B . . 108.1 ?
    C12 C13 H13D . . 109.5 ?
    C12 C13 H13E . . 109.5 ?
    H13D C13 H13E . . 109.5 ?
    C12 C13 H13F . . 109.5 ?
    H13D C13 H13F . . 109.5 ?
    H13E C13 H13F . . 109.5 ?
    C10 C14 H14A . . 109.5 ?
    C10 C14 H14B . . 109.5 ?
    H14A C14 H14B . . 109.5 ?
    C10 C14 H14C . . 109.5 ?
    H14A C14 H14C . . 109.5 ?
    H14B C14 H14C . . 109.5 ?
    C2S O1S C1S . . 110.4(4) ?
    O1S C1S C2S . 3 111.7(5) ?
    O1S C1S H1S1 . . 109.3 ?
    C2S C1S H1S1 3 . 109.3 ?
    O1S C1S H1S2 . . 109.3 ?
    C2S C1S H1S2 3 . 109.3 ?
    H1S1 C1S H1S2 . . 107.9 ?
    O1S C2S C1S . 3 111.1(5) ?
    O1S C2S H2S1 . . 109.4 ?
    C1S C2S H2S1 3 . 109.4 ?
    O1S C2S H2S2 . . 109.4 ?
    C1S C2S H2S2 3 . 109.4 ?
    H2S1 C2S H2S2 . . 108.0 ?
loop_
    _geom_hbond_atom_site_label_D
    _geom_hbond_atom_site_label_H
    _geom_hbond_atom_site_label_A
    _geom_hbond_site_symmetry_A
    _geom_hbond_distance_DH
    _geom_hbond_distance_HA
    _geom_hbond_distance_DA
    _geom_hbond_angle_DHA
    N1 H1 O4 1_565 0.876(10) 1.980(18) 2.837(5) 166(6)
    N3 H3 O1S . 0.89(4) 1.87(4) 2.757(6) 177(5)
data_global
_journal_date_recd_electronic     2010-09-15
_journal_date_accepted     2010-09-27
_journal_name_full     'Acta Crystallographica, Section E'
_journal_year     2010
_journal_volume     66
_journal_issue     10
_journal_page_first     o2688
_journal_page_last     o2688
_journal_paper_category     QO
_journal_coeditor_code     FJ2340
_publ_contact_author_name     'Thomas Gelbrich'
_publ_contact_author_address
;
Institute of Pharmacy,
University of Innsbruck,
Innrain 52,
6020 Innsbruck,
Austria
;
_publ_contact_author_email     'thomas.gelbrich@uibk.ac.at'
_publ_contact_author_fax     '+43 512 507 5306'
_publ_contact_author_phone     '+43 512 507 2939'
_publ_section_title
;
Butallylonal 1,4-dioxane hemisolvate
;
loop_
    _publ_author_name
    _publ_author_footnote
    _publ_author_address
    'Gelbrich, Thomas' .
;
Institute of Pharmacy,
University of Innsbruck,
Innrain 52,
6020 Innsbruck,
Austria
;
    'Rossi, Denise' .
;
Institute of Pharmacy,
University of Innsbruck,
Innrain 52,
6020 Innsbruck,
Austria
;
    'Griesser, Ulrich J.' .
;
Institute of Pharmacy,
University of Innsbruck,
Innrain 52,
6020 Innsbruck,
Austria
;
