# Supplementary material for: Butallyl­onal 1,4-dioxane hemisolvate
Source: Acta Crystallogr Sect E Struct Rep Online. 2010 Sep 30;66(Pt 10):o2688. doi: 10.1107/S1600536810038651 (PMC2983364; doi:10.1107/S1600536810038651)
Supplement: Supplementary file 2 [file e-66-o2688-Isup2.hkl]

# 
# h,k,l, Fc-squared, Fo-squared, sigma(Fo-squared) and status flag 
# 
data_I
_shelx_title ' s92 in P2(1)/n' 
_shelx_refln_list_code          4 
_shelx_F_calc_maximum      296.93 
_exptl_crystal_F_000       712.00 
_reflns_d_resolution_high  0.8393 
 
loop_ 
 _symmetry_equiv_pos_as_xyz 
 'x, y, z' 
 '-x+1/2, y+1/2, -z+1/2' 
 '-x, -y, -z' 
 'x-1/2, -y-1/2, z-1/2' 
 
_cell_length_a    10.4944 
_cell_length_b     6.7679 
_cell_length_c    21.8637 
_cell_angle_alpha  90.000 
_cell_angle_beta   97.294 
_cell_angle_gamma  90.000 
 
_shelx_F_squared_multiplier     1.000 
 
loop_ 
 _refln_index_h 
 _refln_index_k 
 _refln_index_l 
 _refln_F_squared_calc 
 _refln_F_squared_meas 
 _refln_F_squared_sigma 
 _refln_observed_status 
   2   0   0     5495.73     5589.30    229.56 o 
   4   0   0     9496.26    10514.00    459.11 o 
   6   0   0     1908.80     2190.67    254.49 o 
   8   0   0      759.42      674.93    117.87 o 
  10   0   0      129.81      135.84    100.59 o 
  12   0   0       23.56      214.08    140.14 o 
   1   1   0      381.85      327.57     22.48 o 
   2   1   0     6178.22     6222.73    129.79 o 
   3   1   0      190.19      263.53     34.93 o 
   4   1   0        9.17       37.59     21.17 o 
   5   1   0      487.98      481.09     56.78 o 
   6   1   0     1746.99     1765.32    103.35 o 
   7   1   0      271.27      214.72     44.17 o 
   8   1   0      434.20      420.72     61.51 o 
   9   1   0       14.89        0.00     70.93 o 
  10   1   0      272.49      194.66     87.77 o 
  11   1   0        5.23      136.07     74.33 o 
  12   1   0       10.98       68.81     76.08 o 
   0   2   0      359.77      326.21     27.20 o 
   1   2   0        3.03        7.47      7.20 o 
   2   2   0      293.53      272.28     28.47 o 
   3   2   0      126.34      177.86     24.52 o 
   4   2   0      972.63      935.61     63.80 o 
   5   2   0       84.98      115.14     32.80 o 
   6   2   0     2263.64     2512.42    127.60 o 
   7   2   0        1.76       33.28     23.73 o 
   8   2   0       36.92       17.31     47.11 o 
   9   2   0       62.53      196.77     78.34 o 
  10   2   0        1.43       19.18     55.56 o 
  11   2   0        0.68        0.00     59.00 o 
  12   2   0        3.48       10.89     95.43 o 
   1   3   0     1396.43     1468.19     42.78 o 
   2   3   0      307.06      244.25     23.23 o 
   3   3   0      240.05      242.54     25.11 o 
   4   3   0      236.60      226.00     29.81 o 
   5   3   0       30.04       45.89     20.60 o 
   6   3   0       16.06        0.00     22.30 o 
   7   3   0        1.09        0.00     26.98 o 
   8   3   0      196.03      253.21     54.92 o 
   9   3   0        1.85        0.00     58.46 o 
  10   3   0        0.47        0.00     56.31 o 
  11   3   0        0.77        0.00    118.22 o 
   0   4   0     1682.47     1508.59     75.00 o 
   1   4   0      133.17      147.81     15.73 o 
   2   4   0     1241.63     1277.76     55.22 o 
   3   4   0      223.04      265.11     26.23 o 
   4   4   0      976.37      884.10     55.74 o 
   5   4   0      445.09      362.06     53.01 o 
   6   4   0       16.15       71.23     33.87 o 
   7   4   0      106.20      116.22     40.86 o 
   8   4   0       44.39       89.10     52.15 o 
   9   4   0        2.39       51.63     96.72 o 
  10   4   0       81.07       16.46     51.53 o 
   1   5   0       43.67       37.57      9.55 o 
   2   5   0      870.61      817.18     39.82 o 
   3   5   0       41.58       47.07     14.80 o 
   4   5   0      138.11      151.54     26.03 o 
   5   5   0      256.14      285.31     46.49 o 
   6   5   0      274.53      232.81     44.34 o 
   7   5   0        3.10       22.22     29.91 o 
   8   5   0       23.64       76.62     67.92 o 
   9   5   0       57.29      107.27     47.23 o 
   0   6   0      349.22      339.02     36.48 o 
   1   6   0       23.63       30.07     14.42 o 
   2   6   0        0.16       22.40     17.75 o 
   3   6   0       11.86       37.74     14.57 o 
   4   6   0      576.55      461.51     41.41 o 
   5   6   0        2.08       48.18     26.17 o 
   6   6   0        8.76       73.58     31.09 o 
   7   6   0        1.39        0.00     42.05 o 
   8   6   0        1.42        0.00     73.08 o 
   1   7   0       26.78       42.82     31.02 o 
   2   7   0       11.16       55.75     30.78 o 
   3   7   0       76.91       76.12     56.30 o 
   4   7   0        1.19        0.00     47.72 o 
   5   7   0       50.11      115.39    144.44 o 
   6   7   0       16.40       18.91     61.90 o 
   0   8   0        1.76        0.00     36.58 o 
   1   8   0        0.98        3.98     33.83 o 
 -11   0   1        6.44       24.93     89.41 o 
  -9   0   1       49.65        0.00     77.38 o 
  -7   0   1     3859.95     3537.05    250.07 o 
  -5   0   1     1402.33     1333.49    180.55 o 
  -3   0   1    32155.64    30538.65    660.30 o 
   3   0   1    32199.92    33088.57    475.72 o 
   5   0   1      594.50      539.22     76.82 o 
   7   0   1      351.25      459.17     97.15 o 
   9   0   1     1530.98     1654.18    286.30 o 
  11   0   1       65.70       27.51     56.74 o 
 -12   1   1       15.58      109.82    111.34 o 
 -11   1   1        0.14        6.67     41.13 o 
 -10   1   1        0.01       73.17     59.66 o 
  -9   1   1      763.48      889.97    146.14 o 
  -8   1   1      171.15      198.74     51.97 o 
  -7   1   1      485.48      374.88     49.84 o 
  -6   1   1      534.12      500.87     51.22 o 
  -5   1   1     2574.67     2446.69    140.71 o 
  -4   1   1     2568.74     2919.69    117.70 o 
  -3   1   1     7629.93     7629.63    150.41 o 
  -2   1   1      789.72      905.99     40.53 o 
   0   1   1     1615.87     1720.72     43.76 o 
   1   1   1    18157.79    19539.46    175.52 o 
   2   1   1       65.25       60.76     13.66 o 
   3   1   1      597.40      595.80     48.21 o 
   4   1   1     1512.27     1573.22     88.65 o 
   5   1   1     1077.48     1016.45     82.54 o 
   6   1   1       66.82       85.60     23.84 o 
   7   1   1      149.87      177.66     37.87 o 
   8   1   1       62.42       40.02     29.76 o 
   9   1   1      362.21      368.01     78.36 o 
  10   1   1      157.07      207.11     87.05 o 
  11   1   1        8.87      142.99     89.55 o 
  12   1   1       16.01       73.84     61.83 o 
 -12   2   1        3.05       17.06     44.28 o 
 -11   2   1       18.95       26.28     48.18 o 
 -10   2   1        8.25       66.13     61.31 o 
  -9   2   1        1.63       74.40     56.53 o 
  -8   2   1       36.64        0.00     65.62 o 
  -7   2   1      400.37      451.58     59.33 o 
  -6   2   1      456.10      383.62     50.64 o 
  -5   2   1      298.79      418.23     54.80 o 
  -4   2   1        0.00        3.46     18.14 o 
  -3   2   1     4118.54     4090.10    117.20 o 
  -1   2   1     1252.92     1232.00     35.21 o 
   0   2   1      158.06      119.84     13.24 o 
   1   2   1      664.65      656.21     26.26 o 
   2   2   1       66.72       35.50     22.12 o 
   3   2   1     5017.68     4957.45    128.63 o 
   4   2   1        3.61        0.00     16.68 o 
   5   2   1      550.12      551.73     61.57 o 
   6   2   1      278.27      304.94     46.30 o 
   7   2   1      546.80      622.21     67.99 o 
   8   2   1        1.53        0.00     38.93 o 
   9   2   1        2.24       55.66     59.77 o 
  10   2   1       18.23       77.54     78.67 o 
  11   2   1        5.53       47.67    191.30 o 
 -11   3   1       11.42        0.00     82.97 o 
 -10   3   1       46.52        0.00    125.09 o 
  -9   3   1       11.60       30.71     39.56 o 
  -8   3   1       12.74       77.83     46.97 o 
  -7   3   1      141.28       76.51     34.45 o 
  -6   3   1       32.77       24.56     22.22 o 
  -5   3   1      738.50      901.08     81.85 o 
  -4   3   1      224.71      266.26     34.08 o 
  -3   3   1     1518.07     1555.59     63.17 o 
  -2   3   1        0.48       18.07     10.61 o 
  -1   3   1      779.48      805.29     31.77 o 
   0   3   1     4232.67     4573.18     77.61 o 
   1   3   1     3424.47     3157.97     60.13 o 
   2   3   1       12.40       18.62     15.28 o 
   3   3   1      121.54      104.16     22.41 o 
   4   3   1       48.82       43.34     14.74 o 
   5   3   1     2073.47     2066.97    111.18 o 
   6   3   1        2.05       24.54     29.38 o 
   7   3   1       53.33        1.19     47.90 o 
   8   3   1        5.24        0.00     48.45 o 
   9   3   1       81.60       51.89     52.88 o 
  10   3   1       72.09       31.40     84.26 o 
  11   3   1        0.39        0.00     45.56 o 
 -10   4   1       18.34        0.00    118.65 o 
  -9   4   1       27.33       27.38     91.13 o 
  -8   4   1        0.64        0.00     38.39 o 
  -7   4   1       12.98       11.42     36.97 o 
  -6   4   1       26.29       78.13     31.67 o 
  -5   4   1      749.32      766.75     64.74 o 
  -4   4   1        0.17       14.56     14.59 o 
  -3   4   1      255.53      326.13     30.61 o 
  -2   4   1     1451.15     1513.77     54.99 o 
  -1   4   1     1423.38     1348.55     41.35 o 
   0   4   1      776.26      879.45     38.91 o 
   1   4   1      341.08      349.72     23.29 o 
   2   4   1       43.73       48.70     12.06 o 
   3   4   1     1765.17     1755.12     72.40 o 
   4   4   1      531.83      539.38     41.03 o 
   5   4   1      169.05      231.40     32.42 o 
   6   4   1      270.90      313.74     64.86 o 
   7   4   1      320.70      212.55     71.49 o 
   8   4   1        2.23       61.02     33.67 o 
   9   4   1       33.07       69.32     95.00 o 
  10   4   1       30.55        0.00     70.93 o 
  -9   5   1      123.20      120.44     85.78 o 
  -8   5   1       26.66        0.00     39.08 o 
  -7   5   1        4.77        5.49     30.45 o 
  -6   5   1      752.61      792.95     98.71 o 
  -5   5   1      123.17      196.55     50.88 o 
  -4   5   1      705.55      684.81     51.73 o 
  -3   5   1      713.49      603.04     41.43 o 
  -2   5   1        2.34       19.99     10.47 o 
  -1   5   1      401.77      397.76     27.12 o 
   0   5   1       77.78       37.50     14.10 o 
   1   5   1      376.43      371.99     28.24 o 
   2   5   1        8.51       18.26     10.59 o 
   3   5   1      433.12      454.67     32.44 o 
   4   5   1      204.03      221.56     46.14 o 
   5   5   1      547.85      618.37     57.77 o 
   6   5   1      257.30      316.93     46.42 o 
   7   5   1        2.30       22.78     40.95 o 
   8   5   1        2.31       19.34     38.79 o 
   9   5   1        0.87        2.23     44.61 o 
  -8   6   1       15.22        5.25     41.70 o 
  -7   6   1       89.93       39.57     41.13 o 
  -6   6   1        5.46       28.27     55.45 o 
  -5   6   1       10.39       20.63     34.39 o 
  -4   6   1       62.62       51.83     20.76 o 
  -3   6   1      445.11      501.51     39.23 o 
  -2   6   1       63.67       84.97     13.12 o 
  -1   6   1        2.06        9.53     13.31 o 
   0   6   1       33.08       19.35     18.52 o 
   1   6   1       76.79       81.16     20.96 o 
   2   6   1        0.78       23.50     15.52 o 
   3   6   1       31.12       31.06     13.58 o 
   4   6   1       21.50       24.90     13.57 o 
   5   6   1       10.57       21.88     26.95 o 
   6   6   1        5.84       68.42     36.95 o 
   7   6   1       12.61       68.46     54.16 o 
   8   6   1        0.12        0.00     94.14 o 
  -6   7   1       78.05       12.90     87.70 o 
  -5   7   1        2.56       92.13    147.88 o 
  -4   7   1       60.24       91.64     32.88 o 
  -3   7   1       29.10       21.66     22.69 o 
  -2   7   1        1.38       19.96     29.71 o 
  -1   7   1       16.41        0.00     42.19 o 
   0   7   1      320.52      365.20     46.39 o 
   1   7   1        4.70        0.00     27.15 o 
   2   7   1       19.88       12.01     32.89 o 
   3   7   1       16.53        0.74    103.17 o 
   4   7   1        0.11      148.61     69.88 o 
   5   7   1        2.10       68.51    119.94 o 
  -1   8   1       12.88       45.71     43.77 o 
   0   8   1       11.11       43.21     43.59 o 
   1   8   1        9.16        0.00     31.01 o 
 -12   0   2       10.97      103.17     87.70 o 
 -10   0   2       21.83       65.34     81.68 o 
  -8   0   2     1116.21     1009.53    145.77 o 
  -6   0   2      149.35      159.92     78.24 o 
  -4   0   2     9352.59     9325.81    415.26 o 
  -2   0   2      523.68      576.90     77.38 o 
   2   0   2    19671.31    19374.26    234.37 o 
   4   0   2      207.21      167.65     63.62 o 
   6   0   2     1337.51     1339.81    139.30 o 
   8   0   2      432.94      505.86     82.45 o 
  10   0   2      566.05      621.61    180.55 o 
  12   0   2       39.54      113.49    121.23 o 
 -12   1   2       34.45       28.38    145.30 o 
 -11   1   2      201.32      186.47     90.70 o 
 -10   1   2      118.72      164.77     65.58 o 
  -9   1   2        0.61       79.53     69.61 o 
  -8   1   2        2.17        2.15     28.08 o 
  -7   1   2      146.27      117.88     32.39 o 
  -6   1   2     5912.94     6162.00    248.63 o 
  -5   1   2      214.41      181.09     38.42 o 
  -4   1   2       64.15       34.00     23.16 o 
  -3   1   2     8329.83     9050.71    209.23 o 
  -2   1   2     8464.01     7839.55    160.11 o 
  -1   1   2      753.03      767.41     34.04 o 
   0   1   2    14472.61    13357.31    123.00 o 
   1   1   2     6675.04     6505.37    128.73 o 
   2   1   2     7023.89     6520.54    158.61 o 
   4   1   2     2065.46     1829.25     97.17 o 
   5   1   2       34.54       49.60     32.04 o 
   6   1   2      105.77       15.66     24.69 o 
   7   1   2      279.47      292.15     49.54 o 
   8   1   2      116.49      155.05     35.85 o 
   9   1   2       92.63      124.85     44.27 o 
  10   1   2        8.77        5.99     82.11 o 
  11   1   2       58.01      101.63     80.24 o 
  12   1   2        2.03       35.84     75.78 o 
 -12   2   2        7.12        0.00    145.30 o 
 -11   2   2        0.12        0.97     87.70 o 
 -10   2   2       28.04       43.59     56.74 o 
  -9   2   2       21.27        0.00     42.52 o 
  -8   2   2      150.83      283.42     95.00 o 
  -7   2   2        9.72        1.77     23.98 o 
  -6   2   2      686.72      715.72     68.24 o 
  -5   2   2       20.60       57.51     22.96 o 
  -4   2   2     1159.77     1054.91     60.23 o 
  -3   2   2      449.61      590.61     45.69 o 
  -2   2   2     2130.67     2237.66     70.32 o 
  -1   2   2      631.67      606.37     25.91 o 
   0   2   2     7956.53     7323.50     91.13 o 
   2   2   2     1123.88     1135.95     45.58 o 
   3   2   2      322.22      329.95     38.51 o 
   4   2   2     4146.58     4529.80    140.06 o 
   5   2   2      136.12       99.32     28.00 o 
   6   2   2     1563.54     1545.68    100.00 o 
   7   2   2       60.90      104.75     45.33 o 
   8   2   2       79.77       24.64     26.56 o 
   9   2   2        0.04       64.10     40.80 o 
  10   2   2       50.13       47.46     39.12 o 
  11   2   2       11.47        3.59     78.67 o 
 -11   3   2       46.47      246.80    129.39 o 
 -10   3   2       22.46       28.37    154.76 o 
  -9   3   2        2.48        0.00     59.75 o 
  -8   3   2      169.51      225.48     74.30 o 
  -7   3   2       48.55       22.58     30.65 o 
  -6   3   2      419.71      425.56     52.65 o 
  -5   3   2      315.47      338.12     49.25 o 
  -4   3   2        9.55       12.01     14.73 o 
  -3   3   2      218.28      272.56     26.27 o 
  -2   3   2     5082.53     4999.17    103.71 o 
  -1   3   2     2580.61     2952.27     53.32 o 
   0   3   2      155.06      147.84     16.74 o 
   1   3   2       27.09       40.60      7.11 o 
   2   3   2     1357.74     1424.84     52.31 o 
   3   3   2      517.45      521.70     38.53 o 
   4   3   2     1050.28     1017.36     64.65 o 
   5   3   2       12.23        5.34     20.66 o 
   6   3   2      108.36       90.78     25.71 o 
   7   3   2       28.61       46.64     55.45 o 
   8   3   2      492.74      515.59    260.94 o 
   9   3   2       27.63       34.19     40.78 o 
  10   3   2       28.47       72.68     62.67 o 
  11   3   2       51.27       42.01     76.15 o 
 -10   4   2        0.63       49.87    111.34 o 
  -9   4   2        9.03       26.38     43.58 o 
  -8   4   2       84.57      110.81     43.39 o 
  -7   4   2      152.53      196.97     52.90 o 
  -6   4   2       77.20       22.52     37.62 o 
  -5   4   2       89.32       74.81     37.92 o 
  -4   4   2      223.33      224.40     29.32 o 
  -3   4   2       93.96      113.32     27.84 o 
  -2   4   2      487.77      484.00     34.93 o 
  -1   4   2      113.23      133.69     19.47 o 
   0   4   2     1325.23     1356.55     59.10 o 
   1   4   2      268.11      286.92     18.94 o 
   2   4   2      906.73      938.98     42.63 o 
   3   4   2        2.09        0.00     12.75 o 
   4   4   2      229.40      254.44     35.05 o 
   5   4   2       65.31      105.98     21.49 o 
   6   4   2     1469.60     1429.43    125.03 o 
   7   4   2      146.13       71.33     77.81 o 
   8   4   2       70.73        9.07     30.19 o 
   9   4   2        1.23        0.00    122.09 o 
  10   4   2       43.52       40.53     42.54 o 
  -9   5   2        2.11       63.48     53.53 o 
  -8   5   2       32.17       36.93     31.22 o 
  -7   5   2       75.61       22.28     23.32 o 
  -6   5   2      219.28      289.31     62.51 o 
  -5   5   2       84.46       61.65     41.01 o 
  -4   5   2      247.82      263.36     34.88 o 
  -3   5   2        9.33        0.00     12.96 o 
  -2   5   2      905.03      935.17     42.86 o 
  -1   5   2      384.62      501.58     50.16 o 
   0   5   2      686.98      700.68     51.30 o 
   1   5   2       40.39       47.23     11.54 o 
   2   5   2      332.80      314.24     28.48 o 
   3   5   2     1099.89     1200.36     58.99 o 
   4   5   2      351.39      422.01     51.21 o 
   5   5   2     1190.08     1124.14     82.36 o 
   6   5   2        9.51       19.55     17.97 o 
   7   5   2       55.11       45.90     32.39 o 
   8   5   2        1.40        0.00     59.35 o 
   9   5   2        0.93       54.83     75.66 o 
  -8   6   2       14.92       82.03     47.37 o 
  -7   6   2       23.96       13.43     22.52 o 
  -6   6   2       15.09        9.19     17.34 o 
  -5   6   2      118.95      184.34     60.61 o 
  -4   6   2       47.68       54.85     23.83 o 
  -3   6   2       26.66       36.09     21.66 o 
  -2   6   2        8.83        5.44     17.30 o 
  -1   6   2       24.98       30.39     16.88 o 
   0   6   2      177.50      164.16     26.51 o 
   1   6   2       28.65       30.74     16.64 o 
   2   6   2       28.93        6.60     14.34 o 
   3   6   2       79.61       71.92     14.11 o 
   4   6   2      170.26      246.21     34.99 o 
   5   6   2        4.68        8.31     12.47 o 
   6   6   2        1.10        0.00     26.24 o 
   7   6   2        0.40        6.35     56.74 o 
   8   6   2        4.19       36.97     79.10 o 
  -6   7   2        5.68        0.00     68.78 o 
  -5   7   2       13.50        0.00     68.78 o 
  -4   7   2        0.85        0.00    101.02 o 
  -3   7   2        7.67        7.98     34.95 o 
  -2   7   2       85.28       79.92     44.29 o 
  -1   7   2      182.69      121.47     39.22 o 
   0   7   2        0.63       17.48     25.03 o 
   1   7   2       12.15       33.68     27.17 o 
   2   7   2        1.39        0.00     38.51 o 
   3   7   2       64.16      114.35     46.31 o 
   4   7   2        4.18        0.00     64.91 o 
   5   7   2       99.37      249.29     82.96 o 
  -1   8   2        2.59       41.94     39.55 o 
   0   8   2        0.10       28.58     31.58 o 
   1   8   2        6.25       13.53     32.16 o 
 -11   0   3       78.50       77.38    112.63 o 
  -9   0   3      119.87       26.65     82.54 o 
  -7   0   3      797.55      732.09    114.29 o 
  -5   0   3     4598.82     4953.93    347.34 o 
  -3   0   3      457.98      428.16     85.98 o 
  -1   0   3     6953.95     7465.29    243.31 o 
   1   0   3    11932.58    11723.18    145.82 o 
   3   0   3     1381.46     1327.60     76.07 o 
   5   0   3     6113.64     5841.24    252.82 o 
   7   0   3       17.49       91.48     41.39 o 
   9   0   3      210.84      199.46     85.98 o 
  11   0   3        4.96      137.56     71.36 o 
 -12   1   3       17.91        0.00     84.26 o 
 -11   1   3        2.56       17.65     36.34 o 
 -10   1   3       12.01        0.00     60.18 o 
  -9   1   3      185.38      165.16     76.09 o 
  -8   1   3       20.85        0.00     25.74 o 
  -7   1   3      664.98      741.38     82.36 o 
  -6   1   3       15.46       61.67     33.73 o 
  -5   1   3     1979.37     1924.65    125.73 o 
  -4   1   3       35.63       10.28     24.12 o 
  -3   1   3     4547.85     4714.33    152.95 o 
  -2   1   3    11117.11    10865.64    195.98 o 
   0   1   3     3209.15     3270.52     85.11 o 
   1   1   3     4935.70     4288.57    151.98 o 
   2   1   3        3.34       16.56     23.39 o 
   3   1   3     4587.20     4209.40    120.05 o 
   4   1   3      130.65      143.82     24.09 o 
   5   1   3     1682.53     1627.70     96.88 o 
   6   1   3        1.58        0.00     22.21 o 
   7   1   3      475.03      446.90     54.84 o 
   8   1   3      122.78      145.57     39.21 o 
   9   1   3      124.94      172.80     43.29 o 
  10   1   3        1.44       68.59     70.52 o 
  11   1   3      113.08        0.00     58.33 o 
  12   1   3        0.38       75.09     49.11 o 
 -12   2   3        0.77        0.00     48.53 o 
 -11   2   3       68.03      117.13    119.94 o 
 -10   2   3        6.18       75.11     57.86 o 
  -9   2   3       66.92       18.03     89.41 o 
  -8   2   3      103.62       52.03     49.34 o 
  -7   2   3       10.79       19.30     20.79 o 
  -6   2   3      105.19      122.07     38.78 o 
  -5   2   3     4604.66     4848.67    146.11 o 
  -4   2   3      326.30      371.53     36.95 o 
  -3   2   3     1897.48     1979.75     73.98 o 
  -2   2   3        1.13       10.58     10.36 o 
  -1   2   3    25608.46    25274.18    164.89 o 
   1   2   3      597.16      620.16     33.61 o 
   2   2   3       69.08       54.66     18.76 o 
   3   2   3    12756.43    12594.81    282.47 o 
   4   2   3       10.98        0.00     23.75 o 
   5   2   3      469.57      566.27     71.28 o 
   6   2   3      220.26      175.50     35.64 o 
   7   2   3     1153.64     1044.00     85.75 o 
   8   2   3       17.93        0.00     40.11 o 
   9   2   3      191.22      199.00     50.20 o 
  10   2   3        0.17        0.63     41.40 o 
  11   2   3       14.59       54.48     78.24 o 
 -11   3   3        1.73       11.42     70.07 o 
 -10   3   3        0.34        0.00     87.27 o 
  -9   3   3       75.59      120.43     55.89 o 
  -8   3   3        1.99       17.26     84.69 o 
  -7   3   3      282.67      209.59     57.42 o 
  -6   3   3       77.37       78.17     27.87 o 
  -5   3   3      373.76      397.40     58.31 o 
  -4   3   3        4.30       22.90     16.81 o 
  -3   3   3     5298.34     5049.76    126.27 o 
  -2   3   3      785.71      887.49     44.59 o 
  -1   3   3      968.48      961.30     45.78 o 
   0   3   3      330.18      343.51     29.12 o 
   1   3   3     5947.19     5984.17     84.93 o 
   2   3   3      137.60      160.49     29.78 o 
   3   3   3      146.96      165.79     24.27 o 
   4   3   3      166.11      155.70     43.16 o 
   5   3   3     1750.42     1898.49    100.52 o 
   6   3   3       42.83       22.76     23.78 o 
   7   3   3      105.45      164.93     47.06 o 
   8   3   3       46.85       40.30     28.18 o 
   9   3   3      179.15      158.15     50.23 o 
  10   3   3        4.67       90.96     65.49 o 
  11   3   3        0.46       61.79    109.62 o 
 -10   4   3        1.81       26.53     85.55 o 
  -9   4   3       51.43       44.71     52.02 o 
  -8   4   3       75.26       70.37     58.04 o 
  -7   4   3      128.93      176.93     49.19 o 
  -6   4   3       53.06       46.92     34.60 o 
  -5   4   3      890.61      913.69     87.49 o 
  -4   4   3       64.03       95.54     22.23 o 
  -3   4   3      141.23      156.96     21.83 o 
  -2   4   3      294.81      330.36     28.66 o 
  -1   4   3     1596.49     1617.22     64.07 o 
   0   4   3       50.33       73.00     16.34 o 
   1   4   3       21.65       13.49     13.91 o 
   2   4   3        7.91        0.00     10.89 o 
   3   4   3     1799.56     1865.85     74.99 o 
   4   4   3      241.53      251.74     30.42 o 
   5   4   3      274.91      302.57     34.05 o 
   6   4   3       21.98       37.67     35.56 o 
   7   4   3       34.11       73.86     40.08 o 
   8   4   3        4.57       27.48     34.09 o 
   9   4   3        6.89       52.91     51.21 o 
  10   4   3        8.69        0.00     47.91 o 
  -9   5   3       22.54       30.72     58.29 o 
  -8   5   3        0.53        1.41     22.14 o 
  -7   5   3       31.67       96.92     39.73 o 
  -6   5   3      247.10      267.36     51.39 o 
  -5   5   3      159.87      181.39     53.50 o 
  -4   5   3      134.70      152.21     28.83 o 
  -3   5   3      157.88      214.52     30.86 o 
  -2   5   3        8.18       17.02     16.90 o 
  -1   5   3      127.99      122.00     26.55 o 
   0   5   3      168.62      152.06     25.32 o 
   1   5   3      543.42      555.08     40.49 o 
   2   5   3        5.51        0.65     19.72 o 
   3   5   3      118.88      116.04     20.38 o 
   4   5   3      573.77      555.68     52.65 o 
   5   5   3       59.24       61.32     21.55 o 
   6   5   3        5.03        0.00     19.10 o 
   7   5   3      188.71      218.32     43.80 o 
   8   5   3       89.57       12.37     70.93 o 
   9   5   3        6.42       34.89     98.44 o 
  -8   6   3        1.19      123.91     66.47 o 
  -7   6   3        3.11       40.16     36.62 o 
  -6   6   3       57.75       21.25     26.09 o 
  -5   6   3       43.34        3.06     22.58 o 
  -4   6   3        3.15        0.00     13.98 o 
  -3   6   3        1.17        2.12      8.90 o 
  -2   6   3       40.85       63.54     20.67 o 
  -1   6   3       51.09       48.24     21.51 o 
   0   6   3      322.41      290.87     37.24 o 
   1   6   3       14.99       22.82     20.32 o 
   2   6   3       21.45        0.00     19.55 o 
   3   6   3       42.70       51.33     16.12 o 
   4   6   3       12.67       32.85     14.85 o 
   5   6   3       14.86       19.05     18.59 o 
   6   6   3        5.63       56.26     46.09 o 
   7   6   3       24.62        0.00     50.30 o 
  -5   7   3       10.30       55.02     82.54 o 
  -4   7   3       56.03       14.99     37.85 o 
  -3   7   3        4.63       51.14     47.99 o 
  -2   7   3       12.65        0.00     27.01 o 
  -1   7   3        0.01       15.07     24.82 o 
   0   7   3       31.47       75.28     55.21 o 
   1   7   3       37.06       47.30     31.20 o 
   2   7   3       32.00       18.86     29.71 o 
   3   7   3        2.79        6.41     38.84 o 
   4   7   3       49.34      111.16     43.10 o 
   5   7   3        0.19        7.74     84.26 o 
   0   8   3        0.33       28.52     29.63 o 
 -12   0   4       82.07       11.18     51.59 o 
 -10   0   4        0.83      258.79    136.70 o 
  -8   0   4      821.17      758.14    121.37 o 
  -6   0   4      269.85      340.46    111.77 o 
  -4   0   4       52.23       70.50     55.02 o 
  -2   0   4    23704.41    24337.21    549.39 o 
   0   0   4      392.75      575.18     68.78 o 
   2   0   4     2764.87     3067.00     87.93 o 
   4   0   4      246.52      172.50     47.69 o 
   6   0   4     1766.67     1830.73    130.97 o 
   8   0   4      525.48      587.22     94.29 o 
  10   0   4       61.54       67.92     74.80 o 
  12   0   4        0.20       12.90     53.31 o 
 -12   1   4        0.02        0.00    174.96 o 
 -11   1   4        1.43        0.00    107.04 o 
 -10   1   4       19.90       16.83    141.00 o 
  -9   1   4        0.35       10.60     63.19 o 
  -8   1   4       17.32       55.47     37.08 o 
  -7   1   4       50.05       47.16     22.53 o 
  -6   1   4      374.74      285.29     64.91 o 
  -5   1   4      533.39      582.10     83.83 o 
  -4   1   4     3715.28     3843.12    162.07 o 
  -3   1   4      603.47      677.42     60.98 o 
  -2   1   4     9098.82     7898.55    175.01 o 
  -1   1   4      429.53      402.71     34.18 o 
   0   1   4     4574.03     4874.28    118.24 o 
   2   1   4        2.88       18.81     12.37 o 
   3   1   4     2971.73     2952.38     93.50 o 
   4   1   4    11360.04    11869.50    197.41 o 
   5   1   4      690.29      716.41     64.66 o 
   6   1   4       85.47       62.90     22.94 o 
   7   1   4        8.14       26.66     29.22 o 
   8   1   4      437.71      431.93     52.75 o 
   9   1   4      193.42      173.09     47.82 o 
  10   1   4       49.58      111.32     63.19 o 
  11   1   4        0.53       11.18     74.80 o 
 -12   2   4       14.75       33.22     43.03 o 
 -11   2   4       17.11       24.53     48.53 o 
 -10   2   4        2.06        5.09     46.15 o 
  -9   2   4        0.08        6.70     48.04 o 
  -8   2   4      648.59      661.57     96.24 o 
  -7   2   4       57.20       57.62     23.57 o 
  -6   2   4     1235.16     1287.71    103.17 o 
  -5   2   4      410.85      482.61     50.52 o 
  -4   2   4     4544.21     4492.85    138.27 o 
  -3   2   4      157.25      200.96     24.81 o 
  -2   2   4     6864.23     6913.79    121.48 o 
  -1   2   4      135.48      146.81     14.33 o 
   0   2   4     8689.83     9139.83    116.19 o 
   1   2   4      526.90      516.15     30.37 o 
   2   2   4     2538.04     2347.93    110.20 o 
   3   2   4       52.71       84.00     15.70 o 
   4   2   4      192.56      172.99     27.29 o 
   5   2   4      174.52      180.11     26.65 o 
   6   2   4     1107.24     1099.11     79.35 o 
   7   2   4       16.19       26.77     25.78 o 
   8   2   4      109.39      135.34     49.05 o 
   9   2   4       20.41       47.62     78.55 o 
  10   2   4      161.37      134.96     53.47 o 
  11   2   4       25.59       14.34     44.50 o 
 -11   3   4       11.50       33.19     64.91 o 
 -10   3   4      201.55      241.82     81.64 o 
  -9   3   4       27.67       20.70     37.36 o 
  -8   3   4        5.71        0.00     64.48 o 
  -7   3   4      126.48       84.87     39.17 o 
  -6   3   4      975.52     1000.65     95.62 o 
  -5   3   4       80.21       70.65     25.14 o 
  -4   3   4      122.75      103.54     25.36 o 
  -3   3   4        3.09        5.68     13.33 o 
  -2   3   4      445.16      464.74     31.72 o 
  -1   3   4      637.02      685.34     40.36 o 
   0   3   4     6954.67     6858.10    131.90 o 
   1   3   4      263.03      266.05     20.66 o 
   2   3   4      669.13      709.57     50.49 o 
   3   3   4      342.94      427.19     58.08 o 
   4   3   4     1027.67     1033.86     61.09 o 
   5   3   4        3.78       15.57     22.94 o 
   6   3   4      274.25      319.19     56.10 o 
   7   3   4       43.91        0.00     43.34 o 
   8   3   4      233.26      314.14     63.76 o 
   9   3   4      145.67      155.19     48.45 o 
  10   3   4       61.37      131.45     88.42 o 
  11   3   4        5.03       65.77     86.64 o 
 -10   4   4        6.98       21.13     66.19 o 
  -9   4   4        0.70       53.89     84.69 o 
  -8   4   4      386.87      404.61    100.60 o 
  -7   4   4        1.22        1.18     28.59 o 
  -6   4   4       15.25        0.00     59.32 o 
  -5   4   4       68.91       55.92     21.58 o 
  -4   4   4     1273.99     1348.33     82.46 o 
  -3   4   4      567.58      568.54     49.23 o 
  -2   4   4      262.83      244.83     25.23 o 
  -1   4   4      779.80      813.21     50.25 o 
   0   4   4      170.47      149.37     25.96 o 
   1   4   4      652.99      746.33     50.46 o 
   2   4   4      506.79      434.13     32.87 o 
   3   4   4        7.35       23.51     22.42 o 
   4   4   4       88.90       40.55     19.18 o 
   5   4   4      844.08      785.40     44.54 o 
   6   4   4       58.27       51.21     28.89 o 
   7   4   4        0.37       13.69     14.17 o 
   8   4   4       10.60       53.95     33.88 o 
   9   4   4        1.33        0.00     46.12 o 
  10   4   4        1.00       74.99     60.15 o 
  -9   5   4       22.94       34.96     51.29 o 
  -8   5   4        5.35        0.00     40.29 o 
  -7   5   4      277.15      210.63     51.47 o 
  -6   5   4       56.52       88.28     34.11 o 
  -5   5   4      685.23      694.26     69.38 o 
  -4   5   4      223.62      208.19     30.67 o 
  -3   5   4       24.94       32.71     22.17 o 
  -2   5   4       97.25      104.25     19.95 o 
  -1   5   4      253.25      385.17     42.92 o 
   0   5   4      891.72      851.32     59.52 o 
   1   5   4        9.63       10.55     41.72 o 
   2   5   4       53.32       39.48     27.52 o 
   3   5   4        2.74       24.82     11.65 o 
   4   5   4      209.39      224.55     39.49 o 
   5   5   4      361.63      317.87     51.84 o 
   6   5   4       67.65       89.79     49.83 o 
   7   5   4       17.72       24.07     30.52 o 
   8   5   4       13.38       29.17     73.08 o 
   9   5   4        0.04        0.00     39.49 o 
  -8   6   4        3.41        0.00     74.80 o 
  -7   6   4        2.33       33.94     29.93 o 
  -6   6   4       69.07       58.45     40.69 o 
  -5   6   4        3.59       49.87     18.01 o 
  -4   6   4       31.37        2.56     12.29 o 
  -3   6   4       56.82       33.47     18.30 o 
  -2   6   4      162.22      145.63     35.05 o 
  -1   6   4       62.09       73.99     21.72 o 
   0   6   4        5.30        5.25     16.90 o 
   1   6   4        2.50        4.19     22.39 o 
   2   6   4      223.61      186.46     39.29 o 
   3   6   4      146.72      180.88     45.91 o 
   4   6   4        1.42       26.41     16.93 o 
   5   6   4       10.51        0.00     29.29 o 
   6   6   4       19.45      102.27     48.85 o 
   7   6   4        0.38       55.88     85.12 o 
  -5   7   4       32.05       20.40     29.54 o 
  -4   7   4        0.34       16.48     49.01 o 
  -3   7   4        1.53       39.17     44.42 o 
  -2   7   4        5.10        7.56     29.59 o 
  -1   7   4      313.27      208.64     58.24 o 
   0   7   4       52.03       59.50     74.74 o 
   1   7   4       24.89       46.84     31.22 o 
   2   7   4        9.12        9.98     34.51 o 
   3   7   4       18.08       12.70     20.46 o 
   4   7   4       52.29      145.41     59.96 o 
   5   7   4        1.01      149.60    134.98 o 
 -11   0   5      231.62      105.75     50.73 o 
  -9   0   5       77.21      168.51    144.44 o 
  -7   0   5        9.50        0.00     53.31 o 
  -5   0   5     7796.43     7426.60    438.48 o 
  -3   0   5     4257.70     4669.35    284.58 o 
  -1   0   5      798.34      640.52     84.26 o 
   1   0   5    11005.69    11203.85    179.48 o 
   3   0   5      361.72      302.33     32.95 o 
   5   0   5     2689.73     2797.84    172.66 o 
   7   0   5       52.35       31.31     29.37 o 
   9   0   5       78.53       29.23     61.04 o 
  11   0   5       29.27      157.34    146.16 o 
 -12   1   5       43.97       17.26     85.05 o 
 -11   1   5       64.74      141.30     51.80 o 
 -10   1   5        0.34        0.00     60.90 o 
  -9   1   5        8.38      102.32     47.98 o 
  -8   1   5      134.28       93.56     42.80 o 
  -7   1   5      433.84      402.38     60.46 o 
  -6   1   5      378.24      410.21     69.07 o 
  -5   1   5       40.78       43.61     50.30 o 
  -4   1   5     1096.57     1283.47     93.37 o 
  -3   1   5     4595.81     4317.07    154.08 o 
  -2   1   5       98.92      130.75     34.06 o 
  -1   1   5      294.44      298.21     30.93 o 
   0   1   5      298.79      318.52     28.55 o 
   1   1   5    13133.91    13449.40    200.06 o 
   2   1   5     2414.08     2391.85     57.68 o 
   3   1   5     2937.27     2964.06     82.93 o 
   4   1   5       66.95      105.20     20.64 o 
   5   1   5      965.94     1102.78     65.76 o 
   6   1   5       10.57       48.42     21.14 o 
   7   1   5     1761.56     2022.50    106.47 o 
   8   1   5       85.95      113.88     31.43 o 
   9   1   5        1.56        0.00     29.87 o 
  10   1   5       29.53       63.42     42.18 o 
  11   1   5       52.33        0.00     63.25 o 
 -12   2   5        5.68        0.00     79.80 o 
 -11   2   5       18.16       89.04     74.20 o 
 -10   2   5        7.66      119.06     68.39 o 
  -9   2   5      284.79      344.11    174.96 o 
  -8   2   5       69.01       41.83     40.87 o 
  -7   2   5       11.11       13.41     41.04 o 
  -6   2   5       24.82       11.22     30.57 o 
  -5   2   5     2706.90     2628.82    118.84 o 
  -4   2   5        3.26       15.17     19.34 o 
  -3   2   5      272.75      309.85     34.46 o 
  -2   2   5       52.39       88.45     14.06 o 
  -1   2   5     4948.17     4611.85     91.78 o 
   0   2   5       76.18       79.57     13.85 o 
   1   2   5     7363.69     7694.10    256.74 o 
   2   2   5      314.91      269.55     41.34 o 
   3   2   5       10.75       29.69     13.27 o 
   4   2   5       83.16      105.54     36.42 o 
   5   2   5     1426.47     1468.10     78.42 o 
   6   2   5       21.14       13.59     18.52 o 
   7   2   5        3.48        0.00     28.78 o 
   8   2   5       84.20       96.37     39.70 o 
   9   2   5      379.32      411.27     65.62 o 
  10   2   5       41.65      147.22     83.04 o 
  11   2   5        3.58       59.46     60.45 o 
 -11   3   5       22.56       56.78     75.07 o 
 -10   3   5        3.84       89.36     55.72 o 
  -9   3   5        0.54        0.00     67.49 o 
  -8   3   5       62.74       30.54     46.86 o 
  -7   3   5      866.06      884.82    106.04 o 
  -6   3   5      169.23      227.98     42.23 o 
  -5   3   5      105.17      141.84     30.23 o 
  -4   3   5        4.86        6.84     13.34 o 
  -3   3   5     3699.66     3693.56    100.27 o 
  -2   3   5     2183.72     2245.64     66.78 o 
  -1   3   5     1336.58     1292.07     56.46 o 
   0   3   5      117.24       94.02     14.99 o 
   1   3   5     3271.48     3123.22    121.31 o 
   2   3   5        2.79        0.00     10.24 o 
   3   3   5     2558.12     2608.22    141.18 o 
   4   3   5      459.38      454.06     51.62 o 
   5   3   5      426.16      425.74     40.04 o 
   6   3   5       48.19       45.95     23.93 o 
   7   3   5      114.26      162.24     34.84 o 
   8   3   5       75.07       70.19     38.04 o 
   9   3   5       16.05       30.67     28.72 o 
  10   3   5       22.74        9.46     51.59 o 
 -10   4   5        5.87       52.26     67.34 o 
  -9   4   5      115.56      188.64     65.13 o 
  -8   4   5       60.59      110.69     69.64 o 
  -7   4   5      142.89      353.48     84.18 o 
  -6   4   5        2.18        6.36     40.61 o 
  -5   4   5      546.97      595.86     55.41 o 
  -4   4   5      223.88      204.00     32.92 o 
  -3   4   5      146.66      114.10     19.27 o 
  -2   4   5      491.70      460.05     32.95 o 
  -1   4   5      529.73      558.45     41.20 o 
   0   4   5       93.23      137.48     26.73 o 
   1   4   5      410.78      379.29     33.36 o 
   2   4   5      469.17      448.99     36.24 o 
   3   4   5     1287.19     1298.95     66.04 o 
   4   4   5       68.12      109.96     29.09 o 
   5   4   5        9.77        0.00     32.91 o 
   6   4   5       72.56       73.78     20.08 o 
   7   4   5      105.15      115.71     50.17 o 
   8   4   5      172.71       79.79     84.69 o 
   9   4   5        3.49       57.49     41.56 o 
  10   4   5        6.81       32.66     32.15 o 
  -9   5   5        0.33        0.00     59.59 o 
  -8   5   5       98.45       77.06     37.01 o 
  -7   5   5       63.81       79.77     41.38 o 
  -6   5   5      114.10       54.32     29.38 o 
  -5   5   5        1.11        0.00     18.15 o 
  -4   5   5        8.58       13.44     25.87 o 
  -3   5   5      501.44      558.79     43.97 o 
  -2   5   5        2.66       61.38     22.47 o 
  -1   5   5       23.55       24.82     19.92 o 
   0   5   5       39.11       50.84     17.02 o 
   1   5   5       39.68       37.99     17.47 o 
   2   5   5      926.28      861.72     68.97 o 
   3   5   5      270.59      263.38     35.81 o 
   4   5   5     1338.24     1388.87     86.60 o 
   5   5   5       77.98       51.73     43.85 o 
   6   5   5       15.21        0.37     46.41 o 
   7   5   5       48.25      104.79     32.65 o 
   8   5   5        0.01       16.63     61.04 o 
   9   5   5        3.74        6.68     43.36 o 
  -8   6   5        8.34       36.98     38.41 o 
  -7   6   5       35.07       40.23     34.12 o 
  -6   6   5       37.10       84.65     52.31 o 
  -5   6   5       37.98       72.03     28.44 o 
  -4   6   5        4.38       25.82     13.81 o 
  -3   6   5        2.11       17.76     17.64 o 
  -2   6   5       39.97       51.60     25.38 o 
  -1   6   5       16.95       22.57     23.32 o 
   0   6   5        0.55        0.00     19.03 o 
   1   6   5      246.45      284.69     48.27 o 
   2   6   5       10.57        0.00     27.80 o 
   3   6   5       54.12       16.16     19.88 o 
   4   6   5       25.08       27.10     16.09 o 
   5   6   5      113.69      147.39     31.30 o 
   6   6   5        0.83       37.27     36.95 o 
   7   6   5       13.38      112.82     75.70 o 
  -5   7   5        1.64       11.39     39.13 o 
  -4   7   5       13.29       15.16     50.13 o 
  -3   7   5        1.23       19.12     30.32 o 
  -2   7   5      110.14      123.69     53.58 o 
  -1   7   5       27.35       52.97     38.75 o 
   0   7   5        0.81       41.36     36.45 o 
   1   7   5       79.09       39.06     85.55 o 
   2   7   5       58.28       92.18     66.02 o 
   3   7   5       24.65       40.73     64.05 o 
   4   7   5      163.04      240.53     63.75 o 
   5   7   5        0.10       30.73     67.89 o 
 -12   0   6       20.47      198.60    128.96 o 
 -10   0   6       50.72        0.00     87.70 o 
  -8   0   6      239.66      432.46    141.86 o 
  -6   0   6     3241.99     3431.30    331.01 o 
  -4   0   6        5.39        0.00     27.51 o 
  -2   0   6    88168.52    90697.74   1185.61 o 
   0   0   6      471.68      439.49     54.16 o 
   2   0   6    18117.63    16714.12    218.62 o 
   4   0   6       54.50       68.01     18.03 o 
   6   0   6      761.78      669.80     80.38 o 
   8   0   6       74.77      110.27     84.86 o 
  10   0   6        0.15       36.11     67.92 o 
 -12   1   6       35.22       61.43     42.93 o 
 -11   1   6        6.15        0.00     65.92 o 
 -10   1   6       78.81       43.30     42.93 o 
  -9   1   6        0.26        0.00     43.03 o 
  -8   1   6      376.21      419.80     72.00 o 
  -7   1   6       58.60       41.16     30.48 o 
  -6   1   6      100.97       38.49     31.03 o 
  -5   1   6      161.75      236.97     60.51 o 
  -4   1   6     2373.80     2209.96    128.70 o 
  -3   1   6     1556.62     1616.28    100.60 o 
  -2   1   6      892.42     1042.99     72.41 o 
  -1   1   6      647.27      645.21     50.38 o 
   0   1   6     7014.40     6231.34    137.52 o 
   1   1   6       82.79      128.83     20.58 o 
   3   1   6      240.36      299.52     24.50 o 
   4   1   6     2665.92     2305.76     79.81 o 
   5   1   6      186.96      211.03     28.67 o 
   6   1   6      623.79      751.82     60.27 o 
   7   1   6       16.62       38.90     20.22 o 
   8   1   6      785.62      889.89     93.74 o 
   9   1   6        0.20        8.21     30.22 o 
  10   1   6        7.18      110.52     71.39 o 
  11   1   6        4.84       81.50     78.72 o 
 -12   2   6        1.68       46.42     63.70 o 
 -11   2   6        3.68       22.12    122.95 o 
 -10   2   6       20.54       34.92     56.80 o 
  -9   2   6        1.71        0.00     64.24 o 
  -8   2   6      769.80      801.77    108.14 o 
  -7   2   6       36.01       84.83     34.93 o 
  -6   2   6      548.99      516.23     64.61 o 
  -5   2   6      379.52      378.55     73.10 o 
  -4   2   6       56.56       54.94     52.49 o 
  -3   2   6      503.81      582.08     51.28 o 
  -2   2   6     1867.43     1717.31     66.55 o 
   0   2   6      611.43      603.43     34.61 o 
   1   2   6      480.45      478.04     65.86 o 
   2   2   6     1606.66     1393.80    125.69 o 
   3   2   6        6.31        3.38      8.69 o 
   4   2   6     7894.34     8283.55    189.28 o 
   5   2   6       98.80       86.23     27.81 o 
   6   2   6      178.40      136.66     28.52 o 
   7   2   6        0.33        0.00     27.30 o 
   8   2   6      173.92      238.23     48.41 o 
   9   2   6        0.31       17.37     43.93 o 
  10   2   6        2.20        0.00     59.63 o 
  11   2   6       14.06        0.00     48.59 o 
 -11   3   6        8.94        0.00     43.14 o 
 -10   3   6       92.77       30.82     55.56 o 
  -9   3   6        0.24       58.37     53.74 o 
  -8   3   6      105.67      156.88     58.95 o 
  -7   3   6        0.08        0.00     41.62 o 
  -6   3   6      295.25      377.75     54.91 o 
  -5   3   6      611.91      549.20     50.24 o 
  -4   3   6      917.53      839.98     57.48 o 
  -3   3   6      153.08      135.85     22.48 o 
  -2   3   6       10.59       15.15     11.87 o 
  -1   3   6     1053.90     1030.53     46.41 o 
   0   3   6     1431.70     1390.68     64.31 o 
   1   3   6      324.31      319.79     25.76 o 
   2   3   6      679.09      642.43     41.10 o 
   3   3   6      654.97      699.92     75.43 o 
   4   3   6      178.16      189.34     38.64 o 
   5   3   6        2.08        1.36     20.07 o 
   6   3   6      568.42      578.74     60.42 o 
   7   3   6        6.13       67.52     40.22 o 
   8   3   6       38.57       33.98     23.71 o 
   9   3   6        4.23        0.00     41.38 o 
  10   3   6      157.04      120.31     49.34 o 
 -10   4   6       19.43        0.00     78.67 o 
  -9   4   6        9.61        0.00     38.70 o 
  -8   4   6        8.53       32.79     32.18 o 
  -7   4   6       89.07       50.28     62.33 o 
  -6   4   6      157.60      167.27     65.59 o 
  -5   4   6       89.62       73.77     25.95 o 
  -4   4   6       88.47       99.16     27.26 o 
  -3   4   6        9.94        5.95     17.98 o 
  -2   4   6     1926.43     1846.73    102.40 o 
  -1   4   6       54.66      110.87     24.77 o 
   0   4   6      232.81      275.38     27.92 o 
   1   4   6      302.09      305.17     28.62 o 
   2   4   6      303.46      289.84     23.06 o 
   3   4   6       31.44       31.25     20.69 o 
   4   4   6      236.29      198.93     37.04 o 
   5   4   6      196.04      232.61     69.60 o 
   6   4   6      239.04      266.77     53.39 o 
   7   4   6      107.20       36.08     18.85 o 
   8   4   6      128.49       97.83     57.77 o 
   9   4   6       27.69        0.00     39.01 o 
  10   4   6        2.49        0.00     58.03 o 
  -9   5   6       30.12        0.00     93.16 o 
  -8   5   6       64.05       19.63     35.75 o 
  -7   5   6       78.38       39.95     29.15 o 
  -6   5   6       43.73       78.25     37.41 o 
  -5   5   6        0.74       46.07     23.63 o 
  -4   5   6      243.14      220.83     33.49 o 
  -3   5   6        2.96        2.93      9.21 o 
  -2   5   6        0.05       12.52     17.69 o 
  -1   5   6       28.81       10.17     15.99 o 
   0   5   6      499.66      637.55     53.38 o 
   1   5   6      164.49      234.66     29.28 o 
   2   5   6       22.63        0.00     25.20 o 
   3   5   6      474.67      450.23     44.21 o 
   4   5   6      248.36      222.99     36.40 o 
   5   5   6       18.04       49.32     38.47 o 
   6   5   6        1.35       38.49     35.62 o 
   7   5   6       81.01      156.69     54.76 o 
   8   5   6       24.55       53.29     61.04 o 
  -8   6   6        1.10       49.48     50.15 o 
  -7   6   6        6.21        4.62     73.51 o 
  -6   6   6      136.55      113.72     60.09 o 
  -5   6   6        5.02        0.00     15.88 o 
  -4   6   6       13.60       26.46     15.67 o 
  -3   6   6       30.53        3.89     16.77 o 
  -2   6   6      191.95      260.52     45.38 o 
  -1   6   6       61.30        1.24     22.57 o 
   0   6   6        4.85       26.40     16.25 o 
   1   6   6        3.80        0.00     37.97 o 
   2   6   6      583.50      499.39     64.80 o 
   3   6   6       32.66        5.76     44.05 o 
   4   6   6       16.12       26.78     23.21 o 
   5   6   6        3.18       30.09     86.41 o 
   6   6   6       14.91        0.00     62.75 o 
   7   6   6        1.99       38.70    173.24 o 
  -5   7   6       24.15        0.00     35.44 o 
  -4   7   6       40.65       73.92     37.72 o 
  -3   7   6        1.59       39.48     53.31 o 
  -2   7   6       18.00        0.00     41.74 o 
  -1   7   6      110.00      145.92     48.08 o 
   0   7   6       13.60        3.78     34.94 o 
   1   7   6        0.05        0.00     37.89 o 
   2   7   6        0.36       30.52     30.16 o 
   3   7   6      120.49      177.51     79.84 o 
   4   7   6       34.10        5.04     45.64 o 
   5   7   6       10.91       71.11     43.74 o 
 -11   0   7        6.16      101.45     87.70 o 
  -9   0   7      744.73      737.67    188.29 o 
  -7   0   7      246.07      225.23     70.40 o 
  -5   0   7     7017.06     7184.15    437.62 o 
  -3   0   7     6153.04     6296.02    357.66 o 
  -1   0   7    17542.64    16824.63    507.26 o 
   1   0   7     9713.54    10003.31    176.24 o 
   3   0   7        0.00       27.10     16.51 o 
   5   0   7      548.97      445.03     56.35 o 
   7   0   7     1691.59     1743.73    141.44 o 
   9   0   7      352.76      421.28    167.65 o 
  11   0   7       16.07       33.53     90.27 o 
 -12   1   7        3.90        1.34    157.77 o 
 -11   1   7      149.14      131.62     73.08 o 
 -10   1   7       46.70        0.00     64.05 o 
  -9   1   7       22.70        0.00     52.88 o 
  -8   1   7      137.62      148.15     76.52 o 
  -7   1   7      726.92      688.45     89.35 o 
  -6   1   7       48.27       49.08     31.73 o 
  -5   1   7      943.84     1000.57    120.37 o 
  -4   1   7       11.37       13.94     16.83 o 
  -3   1   7      377.89      269.63     44.50 o 
  -2   1   7      227.87      254.97     39.97 o 
  -1   1   7     4974.10     4843.07    149.04 o 
   0   1   7      545.28      654.62     48.46 o 
   1   1   7      289.09      323.93     23.75 o 
   2   1   7     1228.06     1287.72     45.38 o 
   3   1   7     2367.09     2060.87     64.74 o 
   4   1   7      606.58      693.77     42.96 o 
   5   1   7       20.73        7.56     24.25 o 
   6   1   7        3.95       18.18     16.54 o 
   7   1   7      413.23      398.38     47.66 o 
   8   1   7      740.29      712.77     84.65 o 
   9   1   7       56.67       46.57     27.84 o 
  10   1   7        0.83        0.00     45.29 o 
  11   1   7       84.31      170.06     88.27 o 
 -11   2   7        1.29       15.51     50.97 o 
 -10   2   7        0.02        3.08    183.56 o 
  -9   2   7      147.20      211.04     76.29 o 
  -8   2   7        0.76        5.07     73.94 o 
  -7   2   7       27.54       15.71     28.10 o 
  -6   2   7        0.45       15.09     31.89 o 
  -5   2   7     1903.22     2019.53    139.55 o 
  -4   2   7      414.54      392.55     49.07 o 
  -3   2   7     1214.93     1233.54     78.11 o 
  -2   2   7     1129.61     1424.81     74.29 o 
  -1   2   7      265.34      281.98     28.29 o 
   0   2   7      198.50      189.59     19.91 o 
   1   2   7     9533.43     9378.03    156.81 o 
   2   2   7      193.55      237.77     56.04 o 
   3   2   7      329.58      417.57     29.94 o 
   4   2   7      841.13      898.86     48.66 o 
   5   2   7     1166.95     1122.08     62.23 o 
   6   2   7       42.35       22.37     19.54 o 
   7   2   7       43.40       98.58     28.01 o 
   8   2   7       96.01       61.84     28.85 o 
   9   2   7        4.33       21.88     28.06 o 
  10   2   7       35.96        7.11     57.01 o 
  11   2   7        0.34        0.00     53.02 o 
 -11   3   7        0.58        0.00    113.49 o 
 -10   3   7        2.83        0.00     55.71 o 
  -9   3   7       50.40       54.09     55.23 o 
  -8   3   7        9.07        0.00     47.29 o 
  -7   3   7      286.76      324.53     60.94 o 
  -6   3   7        0.56        7.34     22.92 o 
  -5   3   7     1024.75     1002.20     85.57 o 
  -4   3   7      172.89      160.67     27.74 o 
  -3   3   7      545.54      487.49     43.28 o 
  -2   3   7     1915.00     1927.78     73.83 o 
  -1   3   7     2801.75     2748.93     84.41 o 
   0   3   7       34.22       24.63     13.95 o 
   1   3   7       36.72       20.09     22.83 o 
   2   3   7       24.02       34.16     24.61 o 
   3   3   7     2876.07     2531.90    173.18 o 
   4   3   7        0.05        0.00     23.47 o 
   5   3   7       28.54       18.30     14.59 o 
   6   3   7       46.51       14.47     25.97 o 
   7   3   7      198.64      161.06     37.29 o 
   8   3   7      232.96      223.73     46.64 o 
   9   3   7        6.33       83.22     97.15 o 
  10   3   7        0.10        2.57     95.00 o 
 -10   4   7        0.08        1.30     39.04 o 
  -9   4   7        1.34       24.90     64.05 o 
  -8   4   7       21.44       13.53     36.77 o 
  -6   4   7       11.49      116.53     56.53 o 
  -5   4   7      115.57      101.41     21.64 o 
  -4   4   7       87.58       58.55     35.17 o 
  -3   4   7      797.63      741.62     51.91 o 
  -2   4   7       77.44       91.77     25.60 o 
  -1   4   7       72.31       76.52     20.86 o 
   0   4   7       15.27       42.91     17.83 o 
   1   4   7     2265.26     2157.25     69.85 o 
   2   4   7       83.93       65.60     19.55 o 
   3   4   7        0.01        6.58     13.29 o 
   4   4   7      116.15       91.83     24.77 o 
   5   4   7      564.12      563.54     87.10 o 
   6   4   7        0.01        2.36     36.60 o 
   7   4   7       22.81       81.18     67.88 o 
   8   4   7        1.63       53.80     83.83 o 
   9   4   7       33.53        8.66     85.55 o 
  -9   5   7        3.06       45.05     35.28 o 
  -8   5   7       88.74       25.00     32.75 o 
  -7   5   7       94.77      143.62     54.30 o 
  -6   5   7      174.71       76.69     67.92 o 
  -5   5   7       58.05       41.12     26.24 o 
  -4   5   7        7.20        9.66     15.79 o 
  -3   5   7       32.10       49.88     21.06 o 
  -2   5   7       40.22       58.81     16.85 o 
  -1   5   7      337.54      401.74     50.96 o 
   0   5   7        0.59        0.00     16.35 o 
   1   5   7       43.24       37.67     26.81 o 
   2   5   7       40.82       62.81     29.01 o 
   3   5   7       95.82      102.84     21.22 o 
   4   5   7      460.77      472.65     51.44 o 
   5   5   7       27.18        0.00     34.31 o 
   6   5   7        0.62       10.09     43.72 o 
   7   5   7       48.48      112.61     35.25 o 
   8   5   7        0.59        0.00     42.91 o 
  -8   6   7       13.02       72.42     53.60 o 
  -7   6   7       23.86       96.50    113.92 o 
  -6   6   7        0.14        0.00     26.98 o 
  -5   6   7      214.82      196.53     52.48 o 
  -4   6   7       12.96       30.34     27.26 o 
  -3   6   7        1.53        7.33     27.87 o 
  -2   6   7      103.46       80.35     26.99 o 
  -1   6   7      304.05      353.86     54.57 o 
   0   6   7       15.11       45.05     24.04 o 
   1   6   7       10.05        0.00     26.68 o 
   2   6   7      256.29      198.57     46.29 o 
   3   6   7        7.80        0.00     35.21 o 
   4   6   7       22.28        0.00     31.31 o 
   5   6   7       25.64       24.99     90.27 o 
   6   6   7        2.35       58.19     46.15 o 
   7   6   7        5.40      122.61     64.82 o 
  -5   7   7        8.78       23.61     28.02 o 
  -4   7   7       31.23       82.73     59.94 o 
  -3   7   7       16.28       45.18     45.44 o 
  -2   7   7      222.23      406.67    114.25 o 
  -1   7   7        9.53       23.50     39.26 o 
   0   7   7       72.08      153.16     50.89 o 
   1   7   7       15.34       12.24     52.53 o 
   2   7   7       10.90        2.41     55.45 o 
   3   7   7       14.49        0.00     55.07 o 
   4   7   7        2.83       21.15    243.31 o 
 -12   0   8        8.99      154.76    153.90 o 
 -10   0   8      408.25      432.46    169.37 o 
  -8   0   8       69.83      151.32     74.80 o 
  -6   0   8     1262.70     1182.21    139.09 o 
  -4   0   8       28.38        1.72     47.29 o 
  -2   0   8     6696.26     6602.09    356.80 o 
   0   0   8     2516.88     2662.45    147.49 o 
   2   0   8       82.89       80.64     22.54 o 
   4   0   8     2928.65     3138.02    123.18 o 
   6   0   8       16.59       16.61     25.26 o 
   8   0   8     1091.48     1017.96    114.67 o 
  10   0   8       81.72       67.06     53.31 o 
 -12   1   8       11.24        0.00     82.62 o 
 -11   1   8        0.12      111.79     61.90 o 
 -10   1   8        7.50       47.01     71.05 o 
  -9   1   8       60.36       83.64     61.04 o 
  -8   1   8      896.73      964.51    150.32 o 
  -7   1   8       13.26        0.91     23.58 o 
  -6   1   8       52.35       24.46     29.04 o 
  -5   1   8      414.58      387.48     76.34 o 
  -4   1   8     4824.56     4420.42    189.39 o 
  -3   1   8       15.78        2.69     29.61 o 
  -2   1   8     5234.24     5944.79    189.49 o 
  -1   1   8      169.79      185.76     29.66 o 
   0   1   8     7717.98     7956.20    254.06 o 
   1   1   8     4079.50     4178.85     85.88 o 
   2   1   8     2688.02     2571.82     72.62 o 
   3   1   8       18.50        8.92     10.96 o 
   4   1   8      157.89      164.15     22.88 o 
   5   1   8       36.43       13.52     15.87 o 
   6   1   8      460.34      471.25     49.99 o 
   7   1   8        1.59        8.11     29.47 o 
   8   1   8        0.79        0.00     25.45 o 
   9   1   8       48.86       50.50     21.63 o 
  10   1   8       16.68       21.54     73.51 o 
  11   1   8        2.99       79.49     88.48 o 
 -11   2   8        1.44        0.00     81.90 o 
 -10   2   8       44.34        7.13    134.12 o 
  -9   2   8       12.94        6.63     73.94 o 
  -8   2   8      106.31      140.60     64.69 o 
  -7   2   8       33.39        0.00     25.58 o 
  -6   2   8      825.26      761.31     81.19 o 
  -5   2   8      171.32      184.46     39.98 o 
  -4   2   8      365.23      310.67     43.64 o 
  -3   2   8      307.24      302.61     40.41 o 
  -2   2   8     3046.34     2771.66    111.16 o 
  -1   2   8       91.32      109.86     23.86 o 
   0   2   8      812.99      774.92     44.58 o 
   1   2   8      229.33      351.79     35.84 o 
   2   2   8     3717.07     3797.01    119.28 o 
   3   2   8       16.48       34.63     10.82 o 
   4   2   8     1612.28     1662.26     64.30 o 
   5   2   8        3.39       11.93     16.67 o 
   6   2   8        3.65       66.64     22.75 o 
   7   2   8        0.96       13.57     20.17 o 
   8   2   8       40.67       36.75     36.78 o 
   9   2   8       45.95       89.66     39.85 o 
  10   2   8       10.13       10.89     41.34 o 
 -11   3   8        0.36       11.30     63.65 o 
 -10   3   8        5.31       20.25     81.68 o 
  -9   3   8        0.39        0.00     88.56 o 
  -8   3   8      228.39      298.34     90.79 o 
  -7   3   8       33.94       72.84     28.91 o 
  -6   3   8        2.22       24.76     32.65 o 
  -5   3   8       56.74        0.00     26.76 o 
  -4   3   8     1612.43     1626.53     88.66 o 
  -3   3   8       42.41       41.47     24.95 o 
  -2   3   8      675.83      659.24     46.32 o 
  -1   3   8      178.42      128.28     23.75 o 
   0   3   8      868.46      851.54     58.45 o 
   1   3   8      241.75      264.84     44.64 o 
   2   3   8     1496.48     1458.82    103.83 o 
   3   3   8       72.46       63.77     37.10 o 
   4   3   8       78.18       81.74     19.28 o 
   5   3   8       15.30       18.27     23.28 o 
   6   3   8      615.59      687.74     55.00 o 
   7   3   8       37.99       26.87     18.21 o 
   8   3   8        4.14       41.20     19.95 o 
   9   3   8       87.34       17.33     69.26 o 
  10   3   8       22.99       32.81     55.75 o 
 -10   4   8        1.66       77.23     69.66 o 
  -9   4   8       41.32        4.18     49.01 o 
  -8   4   8      112.21       70.09    141.43 o 
  -7   4   8       53.61       61.02     53.31 o 
  -6   4   8      195.87      265.34     57.95 o 
  -5   4   8       19.34        7.81     18.60 o 
  -4   4   8       43.24       22.72     17.06 o 
  -3   4   8       47.05       20.32     14.17 o 
  -2   4   8      570.64      596.28     40.84 o 
  -1   4   8      330.62      328.37     35.30 o 
   0   4   8      540.83      497.17     46.79 o 
   1   4   8        0.78        0.62     10.96 o 
   2   4   8       48.21       53.14     12.65 o 
   3   4   8       11.17       18.18     30.62 o 
   4   4   8      921.88      997.87     59.72 o 
   5   4   8       44.64       32.47     39.17 o 
   6   4   8       58.77       29.18     56.14 o 
   7   4   8        4.80       68.25     43.71 o 
   8   4   8      176.01      108.56     50.51 o 
   9   4   8        8.52       57.03     61.20 o 
  -9   5   8       55.04       48.69     44.88 o 
  -8   5   8       43.58      126.61     48.87 o 
  -7   5   8       19.46       50.90     29.86 o 
  -6   5   8       91.30       20.23     42.44 o 
  -5   5   8        7.75        9.63     31.09 o 
  -4   5   8      373.10      385.65     42.69 o 
  -3   5   8        0.04       22.52     31.79 o 
  -2   5   8      313.60      196.90     34.28 o 
  -1   5   8        3.25        0.00     23.83 o 
   0   5   8      212.80      230.71     32.83 o 
   1   5   8     1162.65     1116.27    118.44 o 
   2   5   8      466.50      459.87     55.16 o 
   3   5   8     1904.48     1912.79     84.85 o 
   4   5   8       15.36       11.77     24.39 o 
   5   5   8        9.98       62.59     25.46 o 
   6   5   8        2.87       40.58     43.00 o 
   7   5   8       14.47        8.85     31.71 o 
   8   5   8        0.29       17.29     47.41 o 
  -7   6   8       15.32       55.62     57.69 o 
  -6   6   8       24.59        0.68     38.42 o 
  -5   6   8       11.62       25.77     34.89 o 
  -4   6   8        8.03       46.19     27.95 o 
  -3   6   8        1.03       13.98     22.68 o 
  -2   6   8       93.07      120.17     29.73 o 
  -1   6   8        1.37        0.00     26.08 o 
   0   6   8        1.17        0.00     17.61 o 
   1   6   8       11.35       42.64     26.68 o 
   2   6   8      334.59      221.24     42.45 o 
   3   6   8        1.25      104.91     33.02 o 
   4   6   8       26.39       59.40     65.26 o 
   5   6   8       11.31       58.48    119.08 o 
   6   6   8        2.48       75.08     76.94 o 
  -5   7   8       55.94       44.26     31.58 o 
  -4   7   8       68.88       57.13     39.43 o 
  -3   7   8       90.44       34.11     31.33 o 
  -2   7   8        3.64      186.69     83.00 o 
  -1   7   8       16.67       37.69     49.07 o 
   0   7   8       11.92       71.97    124.67 o 
   1   7   8        4.27        0.00     40.60 o 
   2   7   8        4.09        0.00     46.79 o 
   3   7   8       27.26       63.27     54.16 o 
   4   7   8        4.68        0.00     79.10 o 
 -11   0   9       17.85        0.00    122.95 o 
  -9   0   9       54.34        0.00     49.87 o 
  -7   0   9     1091.66     1010.77    140.18 o 
  -5   0   9      116.41      106.81     34.78 o 
  -3   0   9      552.11      701.56    137.56 o 
  -1   0   9     4071.41     4705.02    215.46 o 
   1   0   9     1762.09     1601.46     81.06 o 
   3   0   9     4392.45     4650.99    143.51 o 
   5   0   9      122.18      187.36     37.51 o 
   7   0   9      958.04     1075.69    109.67 o 
   9   0   9      171.50      154.76     86.84 o 
  11   0   9      170.59      156.48    137.56 o 
 -12   1   9        5.59       67.45     58.62 o 
 -11   1   9       17.07      195.32     82.65 o 
 -10   1   9        0.62       36.38     87.27 o 
  -9   1   9      237.94      258.62     79.65 o 
  -8   1   9        0.41       11.55     82.97 o 
  -7   1   9     1004.67      976.11    100.23 o 
  -6   1   9        2.47        0.00     27.05 o 
  -5   1   9     1537.89     1554.45    154.90 o 
  -4   1   9      672.57      627.27     95.13 o 
  -3   1   9       94.97       75.90     23.35 o 
  -2   1   9       12.30       17.35     19.45 o 
  -1   1   9     7013.58     6442.77    196.63 o 
   0   1   9      221.38      246.35     49.08 o 
   1   1   9     3022.83     3271.91     82.01 o 
   2   1   9      365.29      345.54     27.52 o 
   3   1   9     2814.08     2897.12     83.33 o 
   4   1   9        0.11        0.00     14.23 o 
   5   1   9      624.96      599.92     52.19 o 
   6   1   9        2.44        5.44     15.93 o 
   7   1   9      123.32       57.51     17.59 o 
   8   1   9        0.48       40.94     30.21 o 
   9   1   9      259.20      219.90     49.81 o 
  10   1   9       11.69      221.00     87.79 o 
 -11   2   9        6.51       83.80     69.97 o 
 -10   2   9       12.84        7.05     58.84 o 
  -9   2   9       20.97       70.84     93.28 o 
  -8   2   9        9.08       10.00     52.84 o 
  -7   2   9      792.11      840.24    107.86 o 
  -6   2   9        2.01       62.83     27.59 o 
  -5   2   9      154.93      125.35     34.60 o 
  -4   2   9       41.00       22.37     20.36 o 
  -3   2   9     7975.20     7638.29    208.28 o 
  -2   2   9       17.33       20.79     14.31 o 
  -1   2   9      182.33      183.77     28.03 o 
   0   2   9      431.74      426.70     51.87 o 
   1   2   9     7167.76     7072.71    162.68 o 
   2   2   9        2.64       17.57     10.82 o 
   3   2   9      201.62      289.28     35.80 o 
   4   2   9       79.63       72.19     17.88 o 
   5   2   9     1369.69     1377.00     67.30 o 
   6   2   9      145.09      157.87     31.93 o 
   7   2   9      188.09      171.88     33.80 o 
   8   2   9       23.96       43.97     26.34 o 
   9   2   9        4.56       24.40     52.85 o 
  10   2   9        2.34        0.00     48.37 o 
 -11   3   9       20.19       17.10     52.38 o 
 -10   3   9       10.60      140.18     83.79 o 
  -9   3   9       15.27        6.45     35.07 o 
  -8   3   9        6.79       80.66     56.19 o 
  -7   3   9       51.55      124.12     50.68 o 
  -6   3   9        3.28       45.86     30.41 o 
  -5   3   9     1566.27     1597.76    112.50 o 
  -4   3   9       79.66       91.92     24.87 o 
  -3   3   9      338.34      302.31     32.61 o 
  -2   3   9       36.90       65.51     20.02 o 
  -1   3   9     3352.65     3384.87    108.75 o 
   0   3   9        0.20        0.83     11.99 o 
   1   3   9       18.33       23.52      8.80 o 
   2   3   9      185.53      233.24     46.79 o 
   3   3   9     1127.74     1118.62     81.57 o 
   4   3   9       39.72       70.16     24.91 o 
   5   3   9      151.98      176.60     30.72 o 
   6   3   9       70.74       58.96     17.83 o 
   7   3   9      299.03      298.42     64.49 o 
   8   3   9        9.79       47.31     46.12 o 
   9   3   9        9.68       75.92     94.14 o 
  10   3   9       14.08        0.00     65.30 o 
 -10   4   9       12.42        0.00    102.31 o 
  -9   4   9        6.32        5.38     47.60 o 
  -8   4   9       36.97      112.43     45.30 o 
  -7   4   9      148.36      179.11     51.22 o 
  -6   4   9      156.26      156.14     44.67 o 
  -5   4   9       17.58       22.35     16.94 o 
  -4   4   9       31.02       20.89     16.17 o 
  -3   4   9      404.65      444.79     36.16 o 
  -2   4   9        0.37        2.55     10.17 o 
  -1   4   9        1.36        0.00     15.50 o 
   0   4   9       78.88       64.33     17.61 o 
   1   4   9     1133.68     1206.58     57.01 o 
   2   4   9       60.45       76.12     18.34 o 
   3   4   9      225.36      143.64     42.32 o 
   4   4   9        0.71        0.00     41.33 o 
   5   4   9       69.14       31.11     30.02 o 
   6   4   9       22.84       39.98     27.87 o 
   7   4   9        3.07       10.15     58.89 o 
   8   4   9        4.62       18.50     58.66 o 
   9   4   9        9.03        0.00     56.31 o 
  -9   5   9        2.00        0.00     55.55 o 
  -8   5   9       39.26       58.40     37.78 o 
  -7   5   9        9.16        6.00     29.95 o 
  -6   5   9        3.33       24.43     95.43 o 
  -5   5   9      270.39      273.74     53.32 o 
  -4   5   9        1.98        9.85     11.25 o 
  -3   5   9        2.26        0.00     22.19 o 
  -2   5   9      161.79      174.51     36.70 o 
  -1   5   9      162.22      269.36     48.13 o 
   0   5   9      324.32      338.76     52.49 o 
   1   5   9      185.21      157.19     44.55 o 
   2   5   9      732.29      727.18     93.15 o 
   3   5   9       28.04       49.77     17.02 o 
   4   5   9       62.94       31.34     26.38 o 
   5   5   9      107.27      176.44     57.56 o 
   6   5   9      128.73      187.21     62.67 o 
   7   5   9       11.64       85.11     45.74 o 
   8   5   9        1.23       51.30     75.23 o 
  -7   6   9        1.63        6.61     46.43 o 
  -6   6   9        1.01       30.88     30.33 o 
  -5   6   9        0.35       42.15     46.00 o 
  -4   6   9       44.82       36.70     29.35 o 
  -3   6   9       73.07       90.96     23.09 o 
  -2   6   9       11.59       12.98     21.08 o 
  -1   6   9        8.87        6.56     18.29 o 
   0   6   9        0.43       28.95     25.40 o 
   1   6   9        2.88       59.76     31.68 o 
   2   6   9       61.76       59.48     39.93 o 
   3   6   9       51.04       45.80    108.33 o 
   4   6   9       61.36        0.00     69.72 o 
   5   6   9       39.45       38.51    131.54 o 
   6   6   9        6.69        7.80     81.90 o 
  -4   7   9        4.19        2.96     30.83 o 
  -3   7   9        1.71        0.00    102.74 o 
  -2   7   9        2.74       15.40     42.56 o 
  -1   7   9       73.00       89.75     63.70 o 
   0   7   9        0.14       42.88     67.49 o 
   1   7   9        7.48        0.00     76.95 o 
   2   7   9       39.73        5.42     43.08 o 
   3   7   9        2.02        0.00     34.15 o 
 -12   0  10        0.03        0.00     97.15 o 
 -10   0  10       67.19      240.73    143.58 o 
  -8   0  10      424.95      400.65    140.14 o 
  -6   0  10      268.39      338.25     85.66 o 
  -4   0  10     2465.98     2317.05    259.65 o 
  -2   0  10     2786.75     2887.34    180.80 o 
   0   0  10    10390.99    10306.23    265.50 o 
   2   0  10      166.54      126.09     25.03 o 
   4   0  10     1993.91     1943.70    102.00 o 
   6   0  10      733.89      581.35     79.03 o 
   8   0  10        3.11       51.55     37.50 o 
  10   0  10        3.40      213.22    128.10 o 
 -11   1  10        5.10       10.61     43.69 o 
 -10   1  10        1.08       99.51     80.39 o 
  -9   1  10       37.19       54.97     44.43 o 
  -8   1  10      190.25      137.74     63.01 o 
  -7   1  10        1.37       18.05     30.26 o 
  -6   1  10      546.77      596.99     74.48 o 
  -5   1  10       14.84       30.03     20.46 o 
  -4   1  10     3003.14     2770.46    201.64 o 
  -3   1  10       33.22       21.93     29.08 o 
  -2   1  10     3051.38     2755.73    141.68 o 
  -1   1  10     1272.72     1320.38     95.65 o 
   0   1  10      101.26       73.20     27.92 o 
   1   1  10      109.78      134.63     17.17 o 
   2   1  10     7325.90     7038.07    140.20 o 
   3   1  10        0.11        1.27     15.70 o 
   4   1  10      382.86      386.05     36.66 o 
   5   1  10        0.16       12.88     14.80 o 
   6   1  10      912.29     1007.51     70.44 o 
   7   1  10      674.46      685.88     58.24 o 
   8   1  10      108.03       70.49     34.07 o 
   9   1  10       40.62       72.32     51.35 o 
  10   1  10        5.42       73.37     56.39 o 
 -11   2  10        3.42        0.00     95.86 o 
 -10   2  10      138.67      170.32     76.18 o 
  -9   2  10        0.08        0.00     35.94 o 
  -8   2  10      199.42      177.66     75.34 o 
  -7   2  10        2.73       10.77     50.00 o 
  -6   2  10     1391.45     1488.55    117.13 o 
  -5   2  10       13.72       42.78     30.56 o 
  -4   2  10     2701.43     2689.85    136.97 o 
  -3   2  10       67.39       98.68     24.27 o 
  -2   2  10     2919.24     2828.72    123.73 o 
  -1   2  10        5.57       21.97     15.51 o 
   0   2  10     1572.74     1434.37     90.95 o 
   1   2  10       13.48       13.28     22.09 o 
   2   2  10       62.28       28.60     19.37 o 
   3   2  10        0.76       21.44     19.23 o 
   4   2  10     1417.70     1325.73     62.92 o 
   5   2  10       25.65       47.89     16.99 o 
   6   2  10      140.01      155.13     30.70 o 
   7   2  10       15.14        0.00     29.64 o 
   8   2  10      211.22      182.34     35.87 o 
   9   2  10       67.23       73.49     62.16 o 
  10   2  10       48.59       64.12     71.46 o 
 -11   3  10        4.41       32.26    101.02 o 
 -10   3  10       10.30       74.18     66.13 o 
  -9   3  10        8.96        0.00     50.73 o 
  -8   3  10      171.93      219.76    109.19 o 
  -7   3  10      108.96       53.34     43.17 o 
  -6   3  10       19.11       74.42     37.19 o 
  -5   3  10       32.05        5.62     27.66 o 
  -4   3  10      393.98      396.50     41.19 o 
  -3   3  10      209.82      199.63     30.18 o 
  -2   3  10     1088.03     1098.73     61.97 o 
  -1   3  10        1.05        0.45     12.83 o 
   0   3  10      117.97      158.72     22.61 o 
   1   3  10      149.69      126.57     24.64 o 
   2   3  10      985.68     1103.28     81.30 o 
   3   3  10        0.24        1.70     40.24 o 
   4   3  10       41.61       25.82     21.53 o 
   5   3  10        1.47       20.37     26.51 o 
   6   3  10      146.94      166.98     24.79 o 
   7   3  10      106.33       81.77     41.26 o 
   8   3  10       93.79       96.74     41.84 o 
   9   3  10       20.05        0.00     40.99 o 
 -10   4  10       69.49        0.00     92.85 o 
  -9   4  10       30.05       83.65     66.90 o 
  -8   4  10        5.04       13.22     34.87 o 
  -7   4  10       22.26       86.29     50.60 o 
  -6   4  10      107.42      108.84     35.00 o 
  -5   4  10      138.66      146.43     31.09 o 
  -4   4  10      259.19      255.84     32.59 o 
  -3   4  10      501.60      541.64     42.61 o 
  -2   4  10      663.90      698.36     49.18 o 
  -1   4  10      149.16      146.78     21.04 o 
   0   4  10       60.28       92.66     23.26 o 
   1   4  10        8.49       12.82     12.89 o 
   2   4  10        2.88       16.34     14.84 o 
   3   4  10      930.72      951.84     88.21 o 
   4   4  10      161.69      175.54     46.60 o 
   5   4  10       35.75       26.64     63.64 o 
   6   4  10        0.47        0.00     53.46 o 
   7   4  10        0.31        0.00     35.19 o 
   8   4  10        0.90      185.47     93.40 o 
   9   4  10        7.87       58.96     54.01 o 
  -9   5  10       19.21        8.47     66.50 o 
  -8   5  10       19.20       68.06     51.03 o 
  -7   5  10       63.63       45.40     40.80 o 
  -6   5  10       35.94       82.61     53.49 o 
  -5   5  10       75.77       87.15     33.23 o 
  -4   5  10        5.81        6.72     18.83 o 
  -3   5  10       17.05       33.62     25.37 o 
  -2   5  10      519.76      527.52     53.94 o 
  -1   5  10      100.24       95.77     34.99 o 
   0   5  10      102.25       83.97     26.66 o 
   1   5  10        2.99       11.43     28.63 o 
   2   5  10      134.57      161.48     19.35 o 
   3   5  10      381.24      328.32     43.63 o 
   4   5  10       88.60      127.79     37.72 o 
   5   5  10      184.60      227.69     71.37 o 
   6   5  10       45.76      101.72     41.06 o 
   7   5  10       26.38       48.02     45.51 o 
  -7   6  10        0.96       28.92     50.22 o 
  -6   6  10        1.64       65.35     55.98 o 
  -5   6  10        6.95        0.00     48.85 o 
  -4   6  10      186.40      100.71     58.46 o 
  -3   6  10       52.82       18.52     28.98 o 
  -2   6  10        6.31        0.00     22.96 o 
  -1   6  10       19.27       26.82     40.04 o 
   0   6  10      388.12      478.50     85.88 o 
   1   6  10       10.44       56.08     91.56 o 
   2   6  10        0.72        0.00     63.52 o 
   3   6  10       16.57        0.00     99.73 o 
   4   6  10      119.42      140.22     92.47 o 
   5   6  10        0.66       57.40     66.20 o 
   6   6  10        2.00       26.58    110.05 o 
  -4   7  10        7.30       25.68     35.29 o 
  -3   7  10       25.85       44.36     80.83 o 
  -2   7  10       56.59        0.00     77.38 o 
  -1   7  10       13.04       10.08     38.78 o 
   0   7  10        4.41      101.47     91.19 o 
   1   7  10        4.53       12.12     59.22 o 
   2   7  10       41.15        0.00     50.24 o 
   3   7  10       19.50      151.69     84.28 o 
 -11   0  11       20.70       93.71    104.03 o 
  -9   0  11        3.24       80.82    104.89 o 
  -7   0  11     1148.95     1283.62    234.71 o 
  -5   0  11     1457.70     1503.34    195.60 o 
  -3   0  11     2171.56     2414.20    254.49 o 
  -1   0  11      449.50      372.28     99.73 o 
   1   0  11       76.68       79.27     17.06 o 
   3   0  11     1549.99     1362.78     97.23 o 
   5   0  11       83.88       91.21     24.71 o 
   7   0  11      121.53      119.27     38.03 o 
   9   0  11       17.22        0.00     64.48 o 
 -11   1  11        4.22       71.92     83.71 o 
 -10   1  11       25.12      173.94    109.62 o 
  -9   1  11       44.33      103.50     80.14 o 
  -8   1  11       10.80       33.30     35.93 o 
  -7   1  11       26.39       12.63     33.05 o 
  -6   1  11      224.89      216.37     47.87 o 
  -5   1  11     1976.52     1875.61    125.13 o 
  -4   1  11      113.43       60.28     64.48 o 
  -3   1  11      119.23      113.04     39.45 o 
  -2   1  11        0.42        0.00     23.29 o 
  -1   1  11     2632.20     2515.16    123.03 o 
   0   1  11      235.57      183.73     35.80 o 
   1   1  11     4040.30     3777.94    100.33 o 
   2   1  11       39.31       26.64     12.16 o 
   3   1  11     1186.86     1445.24     73.88 o 
   4   1  11      374.80      352.83     35.41 o 
   5   1  11     1659.74     1626.43     77.93 o 
   6   1  11      208.84      211.03     35.10 o 
   7   1  11        7.07       10.78     22.21 o 
   8   1  11       37.55        0.00     33.56 o 
   9   1  11      100.64      133.65     83.66 o 
  10   1  11        8.04       31.54     47.41 o 
 -11   2  11       54.09       41.79     70.07 o 
 -10   2  11        0.06       11.71     49.08 o 
  -9   2  11       11.41        0.00     44.55 o 
  -8   2  11       38.53        0.00     46.11 o 
  -7   2  11     1092.53     1191.38    129.12 o 
  -6   2  11       51.75       14.36     36.19 o 
  -5   2  11       11.04        0.00     24.84 o 
  -4   2  11       49.33       94.47     33.08 o 
  -3   2  11     2338.23     2385.66    125.99 o 
  -2   2  11       69.03       67.04     22.64 o 
  -1   2  11     2943.72     2939.36    130.18 o 
   0   2  11      268.55      365.81     54.75 o 
   1   2  11      180.62      159.92     26.67 o 
   2   2  11        4.26        0.00     15.23 o 
   3   2  11     1186.96     1146.73     73.17 o 
   4   2  11        0.32        0.00     25.96 o 
   5   2  11        0.53        0.00     17.06 o 
   6   2  11       84.96       70.27     40.99 o 
   7   2  11      647.11      594.84     66.55 o 
   8   2  11       20.31       26.76     44.35 o 
   9   2  11        2.12        0.00     40.94 o 
  10   2  11        0.57        0.86     44.79 o 
 -10   3  11       22.43        0.00     68.86 o 
  -9   3  11      120.46      193.62     59.75 o 
  -8   3  11        4.53        1.82     51.59 o 
  -7   3  11       12.83        0.00     32.49 o 
  -6   3  11        8.70       21.93     31.95 o 
  -5   3  11      750.04      832.79     85.10 o 
  -4   3  11      251.97      243.34     36.17 o 
  -3   3  11      751.98      767.43     57.90 o 
  -2   3  11        3.31       19.78     19.22 o 
  -1   3  11     1979.41     1927.96     89.00 o 
   0   3  11        4.90        8.49     13.34 o 
   1   3  11     1175.96     1260.85     63.80 o 
   2   3  11      239.50      380.47     46.78 o 
   3   3  11      282.38      256.13     48.52 o 
   4   3  11       18.27        2.46     33.21 o 
   5   3  11      312.42      379.19     80.03 o 
   6   3  11      167.86      150.74     32.39 o 
   7   3  11        0.43        0.00     39.85 o 
   8   3  11       69.23       92.09     44.51 o 
   9   3  11       29.55        0.00     68.69 o 
 -10   4  11       26.80        0.00     46.08 o 
  -9   4  11       59.82      104.46     69.91 o 
  -8   4  11        0.93       23.57     74.80 o 
  -7   4  11       89.48      166.31     54.18 o 
  -6   4  11       13.47       17.32     19.79 o 
  -5   4  11       15.04       25.55     23.44 o 
  -4   4  11      559.54      535.88     48.63 o 
  -3   4  11      180.54      207.28     28.72 o 
  -2   4  11      119.20       56.87     19.42 o 
  -1   4  11      158.41      141.79     21.46 o 
   0   4  11      242.38      258.36     29.58 o 
   1   4  11     1028.36     1081.93     82.82 o 
   2   4  11      129.65      144.22     38.37 o 
   3   4  11       40.67       19.73     31.27 o 
   4   4  11        0.68        0.00     25.60 o 
   5   4  11       33.13      109.53     46.70 o 
   6   4  11      155.33       93.86     61.16 o 
   7   4  11        1.92       56.99     49.32 o 
   8   4  11        4.02       87.44     57.73 o 
  -8   5  11        0.98        3.75     49.52 o 
  -7   5  11        3.13       57.84     45.93 o 
  -6   5  11       26.75       11.21     46.43 o 
  -5   5  11       30.97       62.29     20.17 o 
  -4   5  11        1.10        3.18     23.53 o 
  -3   5  11      102.50       87.82     28.27 o 
  -2   5  11      135.94      131.33     29.08 o 
  -1   5  11      127.88      162.54     39.44 o 
   0   5  11      520.43      512.58     56.02 o 
   1   5  11       32.70       41.86     34.72 o 
   2   5  11      376.95      335.74     34.47 o 
   3   5  11        7.15        0.00     19.56 o 
   4   5  11        0.46       39.21     60.87 o 
   5   5  11      155.71      211.92     55.70 o 
   6   5  11        0.19       89.88     98.18 o 
   7   5  11        0.25       31.93     42.68 o 
  -7   6  11       24.11        0.00     85.12 o 
  -6   6  11       10.49      101.27     74.37 o 
  -5   6  11       31.17        0.00     52.24 o 
  -4   6  11        6.62       94.56     68.95 o 
  -3   6  11       60.45       48.52     22.79 o 
  -2   6  11        1.18        0.00     86.41 o 
  -1   6  11      179.18      183.68     76.66 o 
   0   6  11       82.17       93.45     62.38 o 
   1   6  11       21.29       42.55     52.33 o 
   2   6  11        8.07        0.00    112.20 o 
   3   6  11       69.57        0.00    106.61 o 
   4   6  11        1.17       70.08     79.96 o 
   5   6  11        0.37       26.07     67.44 o 
  -3   7  11       17.68       40.63     54.82 o 
  -2   7  11        0.15        0.00     62.76 o 
  -1   7  11       12.12      110.31     98.01 o 
   0   7  11       45.52       93.37     43.81 o 
   1   7  11      103.70       60.02     67.45 o 
   2   7  11       48.50        0.00    171.52 o 
 -10   0  12       64.25       37.83     49.87 o 
  -8   0  12      184.08      316.39    129.82 o 
  -6   0  12       53.89       67.23     39.39 o 
  -4   0  12    11139.41    10725.86    414.48 o 
  -2   0  12      248.85      262.23     85.98 o 
   0   0  12     2022.47     1951.61    155.18 o 
   2   0  12      151.08      153.07     32.90 o 
   4   0  12     1495.49     1662.97    118.52 o 
   6   0  12       13.73        0.00     26.08 o 
   8   0  12       21.52       32.01     43.77 o 
  10   0  12       51.50       31.81     45.57 o 
 -11   1  12        0.76        6.03     40.40 o 
 -10   1  12       23.60       10.59     54.80 o 
  -9   1  12        2.07      117.50     61.39 o 
  -8   1  12       16.37       13.29     56.50 o 
  -7   1  12       29.46       27.57     37.63 o 
  -6   1  12      907.91      931.21     94.93 o 
  -5   1  12       34.81       12.40     33.08 o 
  -4   1  12      162.75      105.73     43.57 o 
  -3   1  12       47.49       47.89     46.00 o 
  -2   1  12     3955.01     4027.26    234.16 o 
  -1   1  12      896.48      976.07     79.15 o 
   0   1  12      214.46      217.72     37.00 o 
   1   1  12      145.58      126.38     22.28 o 
   2   1  12     1647.04     1774.61     77.44 o 
   3   1  12      227.23      218.52     30.34 o 
   4   1  12      604.61      473.42     70.42 o 
   5   1  12       23.90       34.09     17.88 o 
   6   1  12      872.10     1000.14     71.55 o 
   7   1  12        2.42       58.35     19.50 o 
   8   1  12        8.57       31.41     33.51 o 
   9   1  12        0.68        0.00     76.52 o 
  10   1  12        0.78       19.94     55.56 o 
 -11   2  12        0.62        0.00     72.65 o 
 -10   2  12      154.13      149.15     83.97 o 
  -9   2  12        1.14       48.11     91.56 o 
  -8   2  12      142.09      165.09     95.86 o 
  -7   2  12      102.76       65.38     37.06 o 
  -6   2  12       24.80        6.19     28.30 o 
  -5   2  12       21.99       47.55     20.89 o 
  -4   2  12     1123.64     1205.84    115.19 o 
  -3   2  12      151.76      104.25     47.84 o 
  -2   2  12      370.97      360.31     48.45 o 
  -1   2  12        0.99        0.00     20.11 o 
   0   2  12     1270.50     1228.76    103.84 o 
   1   2  12       67.99       79.00     17.97 o 
   2   2  12     4420.02     4682.99    138.72 o 
   3   2  12      169.27      150.10     31.40 o 
   4   2  12      184.63      217.69     46.66 o 
   5   2  12       63.61      103.76     26.25 o 
   6   2  12      456.96      456.51     50.49 o 
   7   2  12        1.29       23.04     27.89 o 
   8   2  12        5.08        0.00     58.36 o 
   9   2  12        2.28        6.79    107.47 o 
 -10   3  12       69.03      185.20     91.78 o 
  -9   3  12        6.64       69.46     35.28 o 
  -8   3  12      159.01      238.22     88.00 o 
  -7   3  12       30.15       65.87     43.45 o 
  -6   3  12      461.86      551.31     86.39 o 
  -5   3  12      241.80      264.16     77.14 o 
  -4   3  12        0.44       17.24     32.76 o 
  -3   3  12      561.47      575.95     51.33 o 
  -2   3  12     1553.83     1568.85     80.68 o 
  -1   3  12       27.56       31.93     18.98 o 
   0   3  12      148.72      124.87     21.30 o 
   1   3  12      200.18      203.57     26.59 o 
   2   3  12      363.89      363.54     33.88 o 
   3   3  12        0.59        4.26     48.02 o 
   4   3  12      498.66      637.58     88.51 o 
   5   3  12        0.81        0.00     38.61 o 
   6   3  12        0.85        0.00     29.50 o 
   7   3  12        5.95       59.25     47.00 o 
   8   3  12      199.76      226.22     82.25 o 
   9   3  12       18.78        0.00    131.97 o 
  -9   4  12        2.89       82.37     71.33 o 
  -8   4  12       14.75       20.17     71.79 o 
  -7   4  12        0.10        0.49     37.61 o 
  -6   4  12      108.55      101.15     35.99 o 
  -5   4  12       14.73       47.31     21.69 o 
  -4   4  12      251.11      265.88     40.05 o 
  -3   4  12        0.38        3.37     15.86 o 
  -2   4  12       82.17       50.40     18.42 o 
  -1   4  12      585.94      580.33     52.35 o 
   0   4  12      940.51      970.29     64.35 o 
   1   4  12       90.73       72.03     36.42 o 
   2   4  12        6.99        3.77     17.87 o 
   3   4  12      101.29      103.61     37.72 o 
   4   4  12       87.39      124.71     40.44 o 
   5   4  12      319.98      301.83     73.53 o 
   6   4  12      324.53      338.86     99.64 o 
   7   4  12       88.06       68.03     53.27 o 
   8   4  12        9.43        2.54     31.01 o 
  -8   5  12        2.19        0.00     32.61 o 
  -7   5  12        6.59       35.40     29.74 o 
  -6   5  12       59.97       66.92     52.38 o 
  -5   5  12       16.75        4.82     20.25 o 
  -4   5  12       11.51       35.11     18.28 o 
  -3   5  12        0.49       44.69     31.64 o 
  -2   5  12       66.85       54.26     23.05 o 
  -1   5  12      134.62      148.25     50.37 o 
   0   5  12       49.30       48.05     24.95 o 
   1   5  12       46.80       39.07     59.75 o 
   2   5  12      314.55      255.43     34.74 o 
   3   5  12       57.44       18.42     20.55 o 
   4   5  12       27.17        1.32     39.70 o 
   5   5  12        4.15       41.53     36.74 o 
   6   5  12       24.04       86.99     51.59 o 
   7   5  12       27.66      115.62     99.85 o 
  -6   6  12        7.68       35.88     38.67 o 
  -5   6  12        2.33        0.00     56.59 o 
  -4   6  12       41.41      188.98     79.03 o 
  -3   6  12       56.14       33.87     38.02 o 
  -2   6  12       16.26       63.93     60.02 o 
  -1   6  12       18.91       55.85     84.26 o 
   0   6  12      183.94      308.57     86.84 o 
   1   6  12       32.27       48.73     45.44 o 
   2   6  12       59.25        0.00     65.36 o 
   3   6  12       10.21        0.00     40.15 o 
   4   6  12        2.03        2.18     87.27 o 
   5   6  12        5.41       67.98     56.74 o 
  -3   7  12        9.55        6.46     30.99 o 
  -2   7  12       11.16       25.30     52.96 o 
  -1   7  12        1.31       61.46     44.83 o 
   0   7  12        6.48        0.00     88.99 o 
   1   7  12      121.09       18.63    128.96 o 
 -11   0  13       42.86       12.90     52.45 o 
  -9   0  13        6.86      119.51    112.63 o 
  -7   0  13      797.22      786.68    192.59 o 
  -5   0  13      741.58      675.33    116.71 o 
  -3   0  13     2543.65     2281.53    191.27 o 
  -1   0  13     3325.51     3193.46    210.97 o 
   1   0  13     1343.92     1350.65    100.60 o 
   3   0  13       98.61      122.88     28.19 o 
   5   0  13     1861.98     1984.42    136.59 o 
   7   0  13      695.95      771.07     93.40 o 
   9   0  13        3.70      197.74    149.60 o 
 -11   1  13        5.14      108.86     80.79 o 
 -10   1  13        1.51        0.00     40.56 o 
  -9   1  13      193.16      190.03    101.45 o 
  -8   1  13        0.00        0.54    116.07 o 
  -7   1  13       19.71       44.56     67.92 o 
  -6   1  13      105.90       35.82     42.83 o 
  -5   1  13      108.52       93.62     31.25 o 
  -4   1  13      568.09      607.54     72.74 o 
  -3   1  13     1544.94     1544.19    128.50 o 
  -2   1  13      119.32      128.10     28.67 o 
  -1   1  13      334.35      296.15     57.15 o 
   0   1  13      337.01      318.89     47.06 o 
   1   1  13      933.22      781.32     57.03 o 
   2   1  13      604.07      621.04     46.09 o 
   3   1  13       28.08       45.41     16.93 o 
   4   1  13        3.27       18.46     15.87 o 
   5   1  13      385.06      453.97     47.47 o 
   6   1  13      562.28      536.83     53.59 o 
   7   1  13       27.66        0.00     26.05 o 
   8   1  13        0.31       25.56     27.92 o 
   9   1  13       64.17       42.52     66.20 o 
 -11   2  13       52.66        0.00    196.88 o 
 -10   2  13        6.09      139.21     85.98 o 
  -9   2  13       29.47       45.73     85.55 o 
  -8   2  13       30.02       23.38     64.51 o 
  -7   2  13      217.41      340.08     92.30 o 
  -6   2  13       23.07       52.28     29.40 o 
  -5   2  13      939.94     1021.99    113.74 o 
  -4   2  13       15.52        2.92     33.17 o 
  -3   2  13      120.08       54.24     24.39 o 
  -2   2  13      314.56      299.43     48.43 o 
  -1   2  13     4158.28     4184.26    155.17 o 
   0   2  13      402.69      325.71     47.46 o 
   1   2  13        2.04        0.00     16.14 o 
   2   2  13      148.91      165.36     31.05 o 
   3   2  13     1536.17     1616.71     87.65 o 
   4   2  13       12.96       26.33     22.46 o 
   5   2  13       38.62        6.42     38.72 o 
   6   2  13      111.02      134.83     31.83 o 
   7   2  13       20.76       31.51     75.05 o 
   8   2  13       82.59       71.97     44.57 o 
   9   2  13        3.03        0.00     71.79 o 
 -10   3  13        7.06        0.00    311.23 o 
  -9   3  13      102.27       42.38     42.52 o 
  -8   3  13        5.52        0.00     48.96 o 
  -7   3  13      272.02      307.76     65.05 o 
  -6   3  13        8.59       41.44     35.83 o 
  -5   3  13      310.96      235.52     49.39 o 
  -4   3  13      230.15      263.33     61.04 o 
  -3   3  13     1212.33     1279.19     88.68 o 
  -2   3  13        4.53       33.01     18.21 o 
  -1   3  13        2.49       85.82     23.61 o 
   0   3  13       20.24        0.00     16.82 o 
   1   3  13     1801.80     1818.62     86.36 o 
   2   3  13       36.54       31.71     18.41 o 
   3   3  13       25.22       19.73     29.65 o 
   4   3  13       26.77        0.00     35.12 o 
   5   3  13      169.53      208.92     68.09 o 
   6   3  13      157.81      295.07     78.75 o 
   7   3  13       64.51        3.87     41.18 o 
   8   3  13        1.04        0.00     74.37 o 
  -9   4  13       22.25        0.00     60.61 o 
  -8   4  13        4.51        0.00     43.07 o 
  -7   4  13       83.74      122.93     41.05 o 
  -6   4  13        3.31        1.30     20.37 o 
  -5   4  13      161.47      151.60     50.76 o 
  -4   4  13       27.54       31.25     19.75 o 
  -3   4  13      114.33      172.63     32.54 o 
  -2   4  13       79.92       51.90     15.40 o 
  -1   4  13     1189.77     1269.29     72.04 o 
   0   4  13       88.53      135.21     27.41 o 
   1   4  13       20.27       51.62     35.42 o 
   2   4  13       14.41       48.56     27.49 o 
   3   4  13     1079.08      997.60     89.83 o 
   4   4  13        4.86        0.06     22.15 o 
   5   4  13        0.81       45.07     47.94 o 
   6   4  13       23.52        0.00     44.77 o 
   7   4  13       47.90        0.00     38.98 o 
   8   4  13       32.52       67.10     52.68 o 
  -8   5  13       35.90       62.35     48.77 o 
  -7   5  13       22.22       84.57     50.30 o 
  -6   5  13        0.19        7.33    136.27 o 
  -5   5  13       55.30       29.45     18.45 o 
  -4   5  13       27.50       16.59     20.06 o 
  -3   5  13        6.53       25.54     19.11 o 
  -2   5  13       10.83        0.49     13.98 o 
  -1   5  13       37.79       41.29     35.05 o 
   0   5  13      142.14      178.64     36.17 o 
   1   5  13       83.42      108.05     19.85 o 
   2   5  13      174.87      174.59     39.53 o 
   3   5  13        1.84       17.94     29.53 o 
   4   5  13        0.90        0.00     41.65 o 
   5   5  13       23.82        0.00     51.16 o 
   6   5  13       36.82      127.48     86.91 o 
  -6   6  13        1.10       63.15     62.29 o 
  -5   6  13        0.45        0.00     36.95 o 
  -4   6  13        0.24        0.00     59.32 o 
  -3   6  13       67.15       48.23     47.23 o 
  -2   6  13        1.11        0.00     82.57 o 
  -1   6  13        4.66       18.75     77.21 o 
   0   6  13       75.22       94.57     49.99 o 
   1   6  13        4.03       44.83     76.80 o 
   2   6  13       12.60        0.00     79.04 o 
   3   6  13        1.42        0.00     59.91 o 
   4   6  13       23.58        0.00     76.09 o 
 -10   0  14       12.51      167.65    125.52 o 
  -8   0  14      359.19      393.77    143.58 o 
  -6   0  14      409.52      449.65    153.04 o 
  -4   0  14      668.12      937.31    134.21 o 
  -2   0  14      691.00      699.94    103.55 o 
   0   0  14     1659.73     1712.61    157.47 o 
   2   0  14     1103.73     1008.69     91.57 o 
   4   0  14      199.50      191.88     58.32 o 
   6   0  14     1424.42     1509.24    131.96 o 
   8   0  14        8.93        0.00     74.80 o 
 -11   1  14        1.05        0.00     94.87 o 
 -10   1  14       89.10        0.00    135.41 o 
  -9   1  14       15.08      100.70     68.39 o 
  -8   1  14        2.76       48.45    102.31 o 
  -7   1  14       90.50       59.85     43.22 o 
  -6   1  14      598.98      583.94     91.89 o 
  -5   1  14      336.41      319.29     57.22 o 
  -4   1  14     1074.85     1267.16    109.08 o 
  -3   1  14       19.17        0.00     28.58 o 
  -2   1  14     2219.67     2220.11    133.41 o 
  -1   1  14      354.87      327.71     55.25 o 
   0   1  14     1249.19     1078.35     86.97 o 
   1   1  14      267.82      236.59     32.91 o 
   2   1  14       92.65       76.79     28.71 o 
   3   1  14       98.27      127.74     24.06 o 
   4   1  14      503.34      532.95     56.44 o 
   5   1  14        1.21       19.08     22.70 o 
   6   1  14        1.04       23.82     23.33 o 
   7   1  14        1.72        4.70     23.95 o 
   8   1  14       55.88       29.64     68.40 o 
   9   1  14        4.02        0.00     67.92 o 
 -10   2  14        0.04        3.65     46.91 o 
  -9   2  14       14.27       20.85     90.70 o 
  -8   2  14      255.31      276.96     94.14 o 
  -7   2  14       90.54       16.93     52.45 o 
  -6   2  14      117.29      133.93     53.54 o 
  -5   2  14      149.01      148.80     38.87 o 
  -4   2  14      641.51      749.34     82.96 o 
  -3   2  14       24.92        0.00     27.75 o 
  -2   2  14      641.30      657.68     74.32 o 
  -1   2  14      249.28      313.14     52.62 o 
   0   2  14     1427.70     1348.11    140.91 o 
   1   2  14       18.60        2.23     16.17 o 
   2   2  14      586.99      571.84     52.38 o 
   3   2  14       46.04       30.27     17.93 o 
   4   2  14        8.92       27.76     24.46 o 
   5   2  14        0.47        0.00     75.66 o 
   6   2  14       16.13       28.17     20.61 o 
   7   2  14        2.97      100.86     49.91 o 
   8   2  14       34.32       31.88     44.40 o 
   9   2  14        1.34        0.00     40.86 o 
 -10   3  14       63.94        0.00     50.61 o 
  -9   3  14       29.96        0.00    137.56 o 
  -8   3  14        5.99        2.49     57.60 o 
  -7   3  14       31.74      100.91     58.04 o 
  -6   3  14      558.00      549.00     85.88 o 
  -5   3  14       76.20       31.17     38.35 o 
  -4   3  14      124.86      174.57     50.82 o 
  -3   3  14       17.08        6.94     22.24 o 
  -2   3  14       66.59       94.24     23.55 o 
  -1   3  14      157.24      153.98     29.81 o 
   0   3  14     1737.50     1805.06    121.96 o 
   1   3  14       93.66      126.80     37.60 o 
   2   3  14      102.51      160.25     32.17 o 
   3   3  14        1.01        0.00     18.41 o 
   4   3  14      530.66      510.99     83.15 o 
   5   3  14       55.07       60.32     35.00 o 
   6   3  14        4.48        3.36     53.11 o 
   7   3  14      145.85      126.89     57.02 o 
   8   3  14       19.03      206.98    101.08 o 
  -9   4  14       20.31       25.94     48.27 o 
  -8   4  14       28.15        0.00     40.86 o 
  -7   4  14       21.11        0.00     30.67 o 
  -6   4  14       42.43      109.95     39.56 o 
  -5   4  14        0.63       31.72     32.94 o 
  -4   4  14      787.64      858.42     85.76 o 
  -3   4  14       58.17       66.82     22.49 o 
  -2   4  14       37.72       28.19     27.23 o 
  -1   4  14       24.69       14.06     31.18 o 
   0   4  14        5.09        0.00     60.62 o 
   1   4  14       78.75       81.05     20.57 o 
   2   4  14      716.55      845.33    100.31 o 
   3   4  14       56.76      112.24     32.87 o 
   4   4  14      111.67       99.20     37.08 o 
   5   4  14       36.00       39.57     34.28 o 
   6   4  14      203.81      100.71     90.76 o 
   7   4  14        1.68       47.10     53.99 o 
  -7   5  14        0.68      110.01     73.33 o 
  -6   5  14       46.34      144.53     49.70 o 
  -5   5  14        0.04        0.00     76.09 o 
  -4   5  14       74.15       92.42     25.02 o 
  -3   5  14       16.75        0.00     18.66 o 
  -2   5  14      131.44      140.90     32.22 o 
  -1   5  14      438.76      451.37     88.56 o 
   0   5  14      131.77      137.95     33.14 o 
   1   5  14      561.00      522.34     66.21 o 
   2   5  14       12.91        0.00     22.78 o 
   3   5  14       98.00      175.09     43.28 o 
   4   5  14       30.91      224.34     82.72 o 
   5   5  14       28.56        0.00     85.64 o 
   6   5  14       17.91       92.77     80.33 o 
  -5   6  14        2.08        0.00     46.91 o 
  -4   6  14       29.13       35.39     42.47 o 
  -3   6  14        0.52       24.31     91.95 o 
  -2   6  14        9.89        7.59     45.04 o 
  -1   6  14       19.38      131.37     80.39 o 
   0   6  14       43.79       66.09     75.08 o 
   1   6  14        3.01        0.00     38.17 o 
   2   6  14       44.91      101.81    108.33 o 
   3   6  14       19.64        0.00    309.08 o 
   4   6  14        1.77        0.00     79.13 o 
 -11   0  15       21.83      159.92    114.35 o 
  -9   0  15       37.93      196.03    141.00 o 
  -7   0  15       82.10       73.94     71.36 o 
  -5   0  15       55.49      112.23     40.82 o 
  -3   0  15        7.93        0.00     32.14 o 
  -1   0  15      887.16     1053.17    105.13 o 
   1   0  15     1148.89      982.60     94.46 o 
   3   0  15      702.40      718.77    119.38 o 
   5   0  15      883.73      755.53    113.81 o 
   7   0  15      256.07      186.23     53.37 o 
   9   0  15      368.17      337.03    177.97 o 
 -10   1  15       19.08        2.45    143.15 o 
  -9   1  15      103.16       79.50     72.70 o 
  -8   1  15        0.03       42.76     62.33 o 
  -7   1  15      581.21      718.66    142.47 o 
  -6   1  15        4.31       43.75     29.54 o 
  -5   1  15      292.70      181.18     69.36 o 
  -4   1  15      108.50      171.55     42.87 o 
  -3   1  15     1739.20     1822.05    126.91 o 
  -2   1  15       71.90       46.40     28.07 o 
  -1   1  15      895.55      950.04     71.62 o 
   0   1  15       88.27      100.88     32.84 o 
   1   1  15     2453.92     2666.83    115.55 o 
   2   1  15      218.83      206.28     26.66 o 
   3   1  15      162.52       95.69     31.36 o 
   4   1  15      197.37      197.47     37.89 o 
   5   1  15       58.40       36.04     22.38 o 
   6   1  15        0.11        0.00     33.47 o 
   7   1  15      257.30      360.75     70.25 o 
   8   1  15       31.38        0.00     77.72 o 
   9   1  15        4.94       26.41     43.59 o 
 -10   2  15       13.69        0.00     52.99 o 
  -9   2  15      192.66      409.48    119.56 o 
  -8   2  15        3.29        0.00     40.92 o 
  -7   2  15       13.20       76.88     42.61 o 
  -6   2  15      170.43      142.56     51.36 o 
  -5   2  15      732.88      785.40    101.89 o 
  -4   2  15      130.35       38.05     42.50 o 
  -3   2  15      139.83      111.13     38.24 o 
  -2   2  15      189.89      228.44     47.48 o 
  -1   2  15     1422.80     1574.43    119.13 o 
   0   2  15       44.00       14.58     25.27 o 
   1   2  15        5.27        0.00     15.35 o 
   2   2  15      326.54      391.97     48.46 o 
   3   2  15      407.79      388.50     51.28 o 
   4   2  15       30.39        0.00     25.70 o 
   5   2  15       68.51       65.71     25.96 o 
   6   2  15        8.96       84.82     45.77 o 
   7   2  15        0.51       70.81     83.82 o 
   8   2  15       17.68        0.00    269.10 o 
  -9   3  15        3.02       65.13     66.55 o 
  -8   3  15        2.78        0.00     47.29 o 
  -7   3  15      230.32      243.78     84.08 o 
  -6   3  15       18.70       32.78     41.01 o 
  -5   3  15        0.99        0.00     34.35 o 
  -4   3  15       33.40       23.52     27.21 o 
  -3   3  15     1145.88     1180.95    117.66 o 
  -2   3  15       15.73       23.36     31.24 o 
  -1   3  15       20.97       59.92     21.94 o 
   0   3  15       41.25       32.40     17.78 o 
   1   3  15      338.47      360.13     47.88 o 
   2   3  15       17.26        0.00     17.93 o 
   3   3  15      274.88      249.46     67.14 o 
   4   3  15      188.20      148.11     52.03 o 
   5   3  15      195.33      167.55     79.67 o 
   6   3  15        0.08      107.65     46.70 o 
   7   3  15        3.59       22.27     39.65 o 
   8   3  15       11.87        0.00    161.20 o 
  -8   4  15        5.26       36.44     31.76 o 
  -7   4  15        9.20        0.00     68.24 o 
  -6   4  15       21.30       66.42     34.13 o 
  -5   4  15      176.84      180.59     39.32 o 
  -4   4  15        2.84       19.40     29.40 o 
  -3   4  15        1.25        5.01     18.31 o 
  -2   4  15        1.47        3.26     23.58 o 
  -1   4  15      410.19      468.23     50.84 o 
   0   4  15       64.44       54.82     18.86 o 
   1   4  15      232.63      230.87     25.56 o 
   2   4  15        7.71        0.00     33.53 o 
   3   4  15      106.81       67.48     30.35 o 
   4   4  15       27.17        0.00     30.35 o 
   5   4  15       37.04       85.50     50.14 o 
   6   4  15       13.49        0.00     48.63 o 
   7   4  15        6.50        0.00     62.09 o 
  -7   5  15       24.39        0.00    149.17 o 
  -6   5  15        3.59       11.49    142.29 o 
  -5   5  15        0.13        0.00     91.56 o 
  -4   5  15       44.65       77.38     36.25 o 
  -3   5  15      253.20      293.61     72.89 o 
  -2   5  15       57.59      112.85     46.82 o 
  -1   5  15        0.80       13.20     70.50 o 
   0   5  15      492.05      656.79    139.15 o 
   1   5  15       31.82       61.74     59.33 o 
   2   5  15       90.56      194.89     68.57 o 
   3   5  15      113.46      114.17    203.33 o 
   4   5  15       34.99       49.15     59.45 o 
   5   5  15       11.47       20.56     50.73 o 
  -5   6  15       16.05       17.38     96.72 o 
  -4   6  15        0.12        0.00    102.31 o 
  -3   6  15        0.24       37.85     36.85 o 
  -2   6  15       15.09       66.78     74.80 o 
  -1   6  15       13.57        0.00     66.40 o 
   0   6  15        9.61        5.20     51.50 o 
   1   6  15        1.56       50.03     47.40 o 
   2   6  15       38.63      118.83     86.97 o 
   3   6  15        9.75        0.00     70.07 o 
 -10   0  16       14.91      136.70    114.35 o 
  -8   0  16       67.52       74.80     79.10 o 
  -6   0  16      543.40      557.12    153.04 o 
  -4   0  16       19.73       47.62     46.76 o 
  -2   0  16     2343.73     2626.10    220.30 o 
   0   0  16        0.22        0.00     77.38 o 
   2   0  16     3344.12     3968.34    263.36 o 
   4   0  16      749.71      777.55    113.07 o 
   6   0  16       41.56       31.78     34.89 o 
   8   0  16       31.85        0.00     88.56 o 
 -10   1  16       39.10        0.00     64.57 o 
  -9   1  16        2.93       56.69    125.09 o 
  -8   1  16       56.89      125.80     62.03 o 
  -7   1  16        0.06       69.30     41.83 o 
  -6   1  16      892.83      789.78    138.63 o 
  -5   1  16      179.36      146.42     66.53 o 
  -4   1  16      606.93      627.44     91.30 o 
  -3   1  16        1.18        0.45     30.16 o 
  -2   1  16      161.93      182.74     39.66 o 
  -1   1  16       99.24       73.33     21.16 o 
   0   1  16     2810.03     2845.61    152.65 o 
   1   1  16        1.38       20.92     29.73 o 
   2   1  16       81.93       87.57     29.42 o 
   3   1  16       68.38       74.94     23.90 o 
   4   1  16      584.51      664.54     76.04 o 
   5   1  16      363.77      376.28     58.30 o 
   6   1  16      106.04       67.17     26.71 o 
   7   1  16       36.82        0.00     75.66 o 
   8   1  16        0.64       43.66     46.88 o 
 -10   2  16       34.58      121.09     71.36 o 
  -9   2  16        3.52       12.55     96.72 o 
  -8   2  16       65.67       37.00     49.85 o 
  -7   2  16       25.55        0.00     54.39 o 
  -6   2  16      565.42      644.75    118.53 o 
  -5   2  16      278.02      265.11     62.46 o 
  -4   2  16      370.45      407.72     64.98 o 
  -3   2  16        6.03        6.95     27.28 o 
  -2   2  16      300.26      258.85     72.95 o 
  -1   2  16        2.40       12.98     28.91 o 
   0   2  16       26.61       39.31     33.26 o 
   1   2  16       99.08       78.28     18.73 o 
   2   2  16      499.54      589.17     69.31 o 
   3   2  16       23.59        0.00     30.16 o 
   4   2  16       56.66       55.58     22.07 o 
   5   2  16       32.66       68.09     40.77 o 
   6   2  16       77.53       56.50     97.58 o 
   7   2  16       29.86        0.00     41.03 o 
   8   2  16       20.90       44.67     42.94 o 
  -9   3  16        0.22       41.37     38.63 o 
  -8   3  16       11.22       11.51     66.58 o 
  -7   3  16       15.60        0.00     31.97 o 
  -6   3  16       14.66       34.99     23.86 o 
  -5   3  16        0.42       12.49     23.91 o 
  -4   3  16      260.56      312.56     55.08 o 
  -3   3  16       90.79      160.20     40.17 o 
  -2   3  16       37.00       61.27     33.35 o 
  -1   3  16       23.93       66.89     24.84 o 
   0   3  16      142.96      151.62     40.63 o 
   1   3  16        0.41       21.78     21.82 o 
   2   3  16       85.71      155.00     35.26 o 
   3   3  16       32.64       28.18     34.55 o 
   4   3  16      121.40      115.99     54.53 o 
   5   3  16      125.57      133.04     53.64 o 
   6   3  16       24.18        0.33     36.42 o 
   7   3  16       14.94       35.13     33.38 o 
  -8   4  16       52.20       42.92     44.68 o 
  -7   4  16        0.91        0.00     56.16 o 
  -6   4  16       43.80       46.75     51.56 o 
  -5   4  16       25.84       13.61     25.13 o 
  -4   4  16       69.42       97.97     49.02 o 
  -3   4  16       32.77       79.91     28.64 o 
  -2   4  16      339.78      417.72     54.25 o 
  -1   4  16        0.51        9.65     17.78 o 
   0   4  16        3.84       49.38     29.14 o 
   1   4  16      175.40      105.22     32.91 o 
   2   4  16       41.47        4.38     35.55 o 
   3   4  16       22.35       99.05     61.04 o 
   4   4  16       85.91       41.43     45.64 o 
   5   4  16        1.59        3.99     28.30 o 
   6   4  16       25.69       85.86     88.58 o 
  -7   5  16       29.36        0.00     66.63 o 
  -6   5  16       26.50       72.79     85.12 o 
  -5   5  16        0.16        3.59     41.89 o 
  -4   5  16       94.70      106.83     59.63 o 
  -3   5  16       57.53       36.36     52.34 o 
  -2   5  16       55.03        0.00     60.51 o 
  -1   5  16        7.15       64.48     47.67 o 
   0   5  16      171.60      266.51     95.33 o 
   1   5  16      100.44       89.38     69.00 o 
   2   5  16        4.10       38.99     62.96 o 
   3   5  16       85.55       72.76     69.56 o 
   4   5  16       56.12      163.35     89.98 o 
   5   5  16       23.28      126.12     96.09 o 
  -4   6  16        3.04        0.00    131.11 o 
  -3   6  16       23.63        0.00     60.27 o 
  -2   6  16      193.09      105.88    146.16 o 
  -1   6  16        0.17        0.00     67.49 o 
   0   6  16       25.87       64.41     68.37 o 
   1   6  16       41.92       45.79    119.08 o 
   2   6  16       78.56       69.66    271.68 o 
  -9   0  17      232.54      241.59    134.12 o 
  -7   0  17      139.91       45.57     98.01 o 
  -5   0  17      915.41      999.90    220.96 o 
  -3   0  17      550.57      758.39    130.60 o 
  -1   0  17      853.56      820.04     98.30 o 
   1   0  17      551.62      651.37    113.67 o 
   3   0  17       44.59        0.00     45.57 o 
   5   0  17        4.15       83.04     46.73 o 
   7   0  17        0.36      132.40     95.43 o 
 -10   1  17        2.15       14.09    101.45 o 
  -9   1  17        6.54        0.00    115.21 o 
  -8   1  17        7.62        5.27     47.71 o 
  -7   1  17      282.61      273.49     79.81 o 
  -6   1  17       31.34        0.00     36.41 o 
  -5   1  17       80.00       49.20     38.26 o 
  -4   1  17       24.48       11.14     36.87 o 
  -3   1  17     1089.53     1049.20    103.23 o 
  -2   1  17      264.65      284.10     49.75 o 
  -1   1  17      952.87      910.21     82.55 o 
   0   1  17       11.70       22.60     30.47 o 
   1   1  17      169.05      144.40     26.43 o 
   2   1  17      381.94      305.58     42.07 o 
   3   1  17     1549.47     1696.18    106.39 o 
   4   1  17       11.00       11.54     31.62 o 
   5   1  17       10.93       77.16     38.25 o 
   6   1  17      103.85       76.74     30.37 o 
   7   1  17       60.21       52.45     40.41 o 
   8   1  17        4.45        0.00     73.08 o 
  -9   2  17       61.21       50.31     73.08 o 
  -8   2  17        4.87       13.11     65.04 o 
  -7   2  17       17.47       20.49     49.48 o 
  -6   2  17        1.03        0.00     83.40 o 
  -5   2  17      428.51      544.53    111.12 o 
  -4   2  17      289.79      299.18     58.92 o 
  -3   2  17      246.09      223.26     45.78 o 
  -2   2  17      381.68      348.04     55.26 o 
  -1   2  17       70.35       16.56     25.17 o 
   0   2  17        1.43       62.41     27.99 o 
   1   2  17      350.36      407.47     40.37 o 
   2   2  17       36.92       49.27     28.54 o 
   3   2  17        9.22        6.24     26.31 o 
   4   2  17      167.67       66.15     36.49 o 
   5   2  17      324.34      348.20     61.83 o 
   6   2  17        5.83       27.24     62.76 o 
   7   2  17       12.46        0.00     75.89 o 
  -9   3  17       18.73      148.79     79.10 o 
  -8   3  17        5.20        0.00     90.27 o 
  -7   3  17       44.49       80.31     50.49 o 
  -6   3  17        5.03        0.00     61.47 o 
  -5   3  17      119.76       71.13     36.73 o 
  -4   3  17       14.65       77.30     34.65 o 
  -3   3  17      168.82      168.53     35.69 o 
  -2   3  17       14.68        0.00     35.98 o 
  -1   3  17      348.68      396.06     51.41 o 
   0   3  17      102.09       52.47     42.93 o 
   1   3  17      155.34      218.92     43.12 o 
   2   3  17        0.58       16.57     21.57 o 
   3   3  17       37.45       23.03     35.37 o 
   4   3  17      159.33      207.80    166.36 o 
   5   3  17        6.11       38.93    145.30 o 
   6   3  17       14.98       60.85     43.64 o 
   7   3  17       46.19       99.50     56.63 o 
  -8   4  17        4.06        0.00     38.08 o 
  -7   4  17        6.08       15.17     34.41 o 
  -6   4  17       53.41       83.75     44.62 o 
  -5   4  17       90.75      120.68     52.47 o 
  -4   4  17       29.64       75.25     26.01 o 
  -3   4  17       81.11      106.80     24.76 o 
  -2   4  17      116.52       67.25     20.17 o 
  -1   4  17      191.25      192.03     50.60 o 
   0   4  17        0.70        0.00     26.42 o 
   1   4  17      158.47      162.19     31.57 o 
   2   4  17        4.24       44.44     39.30 o 
   3   4  17        7.47        0.00    256.21 o 
   4   4  17       60.29        2.92     39.03 o 
   5   4  17        6.62       67.73     49.77 o 
   6   4  17       16.70        0.00     46.69 o 
  -6   5  17        0.04        0.00    104.89 o 
  -5   5  17        5.97        0.00    122.09 o 
  -4   5  17       37.82       30.17    102.31 o 
  -3   5  17       41.67        0.00    106.61 o 
  -2   5  17      136.06        0.00     50.76 o 
  -1   5  17       69.16      123.64     67.05 o 
   0   5  17       48.91       53.60     46.39 o 
   1   5  17       45.74        2.19     40.41 o 
   2   5  17        0.41      136.41     72.48 o 
   3   5  17       93.93       75.02    114.78 o 
   4   5  17        0.19        0.00     73.28 o 
  -2   6  17       18.85        0.00     92.85 o 
  -1   6  17       13.49        0.00     67.49 o 
   0   6  17       39.23       20.61     46.59 o 
 -10   0  18       77.50        0.00     66.20 o 
  -8   0  18       12.25      186.57    136.70 o 
  -6   0  18     1270.30     1197.64    235.57 o 
  -4   0  18       11.88       78.24     69.64 o 
  -2   0  18      843.66      838.59    128.45 o 
   0   0  18      205.38      302.64     96.29 o 
   2   0  18      318.61      234.71     91.99 o 
   4   0  18      110.90      128.56     73.08 o 
   6   0  18        2.71       92.85     92.85 o 
  -9   1  18        6.00        0.00     65.34 o 
  -8   1  18      102.43       26.79     62.88 o 
  -7   1  18        0.03       14.09     40.10 o 
  -6   1  18        1.47        0.00     42.55 o 
  -5   1  18       37.38       20.83     82.54 o 
  -4   1  18     1280.41     1325.39    171.79 o 
  -3   1  18        0.73        7.79     27.17 o 
  -2   1  18        1.09       34.60     25.28 o 
  -1   1  18       28.85       28.83     37.25 o 
   0   1  18      811.27      765.80     85.88 o 
   1   1  18       44.19       52.64     21.31 o 
   2   1  18      349.80      278.52     43.23 o 
   3   1  18       16.60       30.44     31.23 o 
   4   1  18      425.91      541.86     78.91 o 
   5   1  18       41.85       44.54     37.00 o 
   6   1  18       44.74       92.44     78.32 o 
   7   1  18       31.95       50.73     69.64 o 
  -9   2  18       20.87      111.82     78.22 o 
  -8   2  18       10.79       38.32     63.75 o 
  -7   2  18        3.49        0.00     63.62 o 
  -6   2  18       66.85      136.63     63.29 o 
  -5   2  18        0.97       58.14     48.66 o 
  -4   2  18       43.58       78.96     42.56 o 
  -3   2  18       28.68       25.52     28.25 o 
  -2   2  18      358.93      352.54     60.77 o 
  -1   2  18       36.71       18.41     32.71 o 
   0   2  18      474.63      340.24     62.78 o 
   1   2  18        7.33        0.00     16.25 o 
   2   2  18      106.31      150.92     37.97 o 
   3   2  18        0.20        0.38     26.64 o 
   4   2  18      197.78      247.08     53.12 o 
   5   2  18        1.39        0.00     60.49 o 
   6   2  18       23.01      139.64     71.51 o 
   7   2  18        2.45        0.00     39.45 o 
  -8   3  18       63.38       90.20     77.09 o 
  -7   3  18        0.28       19.04     44.35 o 
  -6   3  18        3.82       16.34     43.17 o 
  -5   3  18        5.05       32.55     33.79 o 
  -4   3  18      202.42      174.95     48.12 o 
  -3   3  18        2.37       48.89     19.25 o 
  -2   3  18       14.53       39.46     39.17 o 
  -1   3  18      255.53      224.20     60.61 o 
   0   3  18      168.26      189.88     38.16 o 
   1   3  18       87.31       61.51     20.10 o 
   2   3  18       79.46      106.69     29.35 o 
   3   3  18        2.77       13.15     22.94 o 
   4   3  18       13.46        0.00     85.98 o 
   5   3  18        0.22       81.01    116.07 o 
   6   3  18       61.73       32.67     46.15 o 
  -7   4  18        0.29        3.89     32.34 o 
  -6   4  18       85.01       13.98     39.99 o 
  -5   4  18       25.66       30.58     62.70 o 
  -4   4  18        1.46       79.21     44.56 o 
  -3   4  18      115.48       84.44     59.77 o 
  -2   4  18      272.63      369.73     71.56 o 
  -1   4  18       84.17       83.41     47.64 o 
   0   4  18       32.20       30.04     19.14 o 
   1   4  18      112.61       77.19     64.05 o 
   2   4  18       41.20       41.10     62.00 o 
   3   4  18       38.42       37.41     30.95 o 
   4   4  18      120.85       67.29     40.43 o 
   5   4  18       83.13      114.13     43.48 o 
  -5   5  18        3.43        0.00     55.56 o 
  -4   5  18       38.87       20.57     35.37 o 
  -3   5  18        6.98       47.76     41.52 o 
  -2   5  18       30.31        0.00     49.85 o 
  -1   5  18       13.51       87.36     68.51 o 
   0   5  18      162.20      101.28     70.58 o 
   1   5  18       48.05       53.17     63.19 o 
   2   5  18        6.05        0.00    222.25 o 
   3   5  18        8.70       21.43     42.73 o 
  -9   0  19       79.98      195.17    148.74 o 
  -7   0  19      195.87      312.95    151.32 o 
  -5   0  19      244.93      312.95    135.84 o 
  -3   0  19      861.78     1048.91    224.40 o 
  -1   0  19       83.58       24.93     77.38 o 
   1   0  19      164.46      360.47     76.59 o 
   3   0  19      963.81      896.55    120.39 o 
   5   0  19      213.93      166.82     96.29 o 
   7   0  19       71.22       66.20     70.50 o 
  -9   1  19       23.16        7.39     94.57 o 
  -8   1  19        3.60       53.15     58.60 o 
  -7   1  19      118.40      143.88    100.16 o 
  -6   1  19       10.68       34.21     64.05 o 
  -5   1  19      217.73      142.19     68.41 o 
  -4   1  19        3.02      147.09     77.81 o 
  -3   1  19       21.20        0.00     43.02 o 
  -2   1  19        2.23        0.00     34.37 o 
  -1   1  19      539.15      554.78    104.29 o 
   0   1  19        4.83       39.95     32.02 o 
   1   1  19        1.63       46.07     22.05 o 
   2   1  19        0.23        0.00     21.52 o 
   3   1  19      135.13       84.33     44.92 o 
   4   1  19       59.65       83.19     31.21 o 
   5   1  19       39.56      155.06     56.88 o 
   6   1  19       11.56        0.00     49.58 o 
   7   1  19       42.22      349.06    150.46 o 
  -9   2  19       14.05      146.28     83.56 o 
  -8   2  19        4.77        0.00    123.81 o 
  -7   2  19       43.30      133.72     68.96 o 
  -6   2  19        4.82       54.93     52.48 o 
  -5   2  19       15.23        0.00     54.78 o 
  -4   2  19       11.60        0.00     48.96 o 
  -3   2  19      694.94      820.75     95.62 o 
  -2   2  19       35.26        0.00     30.64 o 
  -1   2  19        9.46        0.00     23.37 o 
   0   2  19      173.16      196.08     33.67 o 
   1   2  19      608.58      526.72     50.83 o 
   2   2  19       46.01      105.14     41.61 o 
   3   2  19        1.06        0.00     50.52 o 
   4   2  19        4.54        0.00     29.81 o 
   5   2  19       88.98       95.82     49.07 o 
   6   2  19        2.22        0.00     47.23 o 
  -8   3  19        7.90        0.00    180.55 o 
  -7   3  19       33.63       89.68     49.47 o 
  -6   3  19        1.82       73.85     57.98 o 
  -5   3  19      169.73      242.58     74.20 o 
  -4   3  19       51.10       29.17     26.56 o 
  -3   3  19       91.92      126.21     37.28 o 
  -2   3  19       12.25       38.90     28.55 o 
  -1   3  19      268.36      279.14     42.24 o 
   0   3  19       82.56      122.08     41.11 o 
   1   3  19        3.55       19.22     29.66 o 
   2   3  19       32.55       48.70     25.05 o 
   3   3  19       68.53       56.03    113.49 o 
   4   3  19       27.14        0.00    121.23 o 
   5   3  19       17.03       60.77     50.21 o 
  -7   4  19       30.01       47.25     37.80 o 
  -6   4  19        8.71       11.35     67.92 o 
  -5   4  19       26.30      123.07     52.05 o 
  -4   4  19        9.12       31.19     39.44 o 
  -3   4  19      294.42      207.47     77.36 o 
  -2   4  19      120.45      159.81     72.18 o 
  -1   4  19        1.71       16.22     24.09 o 
   0   4  19        2.32        0.00     77.38 o 
   1   4  19      472.32      452.21    117.63 o 
   2   4  19       15.71       87.11     74.77 o 
   3   4  19        0.32        0.00    187.86 o 
   4   4  19       57.95       52.90     36.27 o 
  -4   5  19        0.99       50.09     62.79 o 
  -3   5  19        0.16       87.40     48.21 o 
  -2   5  19       97.45       42.14     67.92 o 
  -1   5  19       24.10       39.55     43.06 o 
   0   5  19        7.04       26.61     49.91 o 
   1   5  19       13.72       27.93     56.49 o 
   2   5  19        9.70       79.36     94.57 o 
  -8   0  20        2.01        0.00     93.71 o 
  -6   0  20      154.34      112.63     82.54 o 
  -4   0  20      101.82        2.58     47.29 o 
  -2   0  20      183.99       97.50     53.31 o 
   0   0  20      636.68      675.08    140.57 o 
   2   0  20       51.74       23.36     26.64 o 
   4   0  20      609.13      796.56    125.19 o 
   6   0  20        9.50       45.57     57.60 o 
  -9   1  20        1.33       98.76     91.99 o 
  -8   1  20       75.32       86.18     84.26 o 
  -7   1  20       18.99        0.00    102.74 o 
  -6   1  20      155.54      141.47     93.71 o 
  -5   1  20        8.22       22.35     50.06 o 
  -4   1  20      287.11      268.37     72.22 o 
  -3   1  20       37.92       31.51     33.91 o 
  -2   1  20      396.17      420.89     72.78 o 
  -1   1  20        1.15       73.85     50.45 o 
   0   1  20       23.11        0.00     31.95 o 
   1   1  20       12.90        3.91     29.29 o 
   2   1  20      170.36      226.74     43.15 o 
   3   1  20        3.40       32.01     29.16 o 
   4   1  20        9.42       57.68     36.46 o 
   5   1  20       53.26       42.53     34.40 o 
   6   1  20       42.92       61.40     55.85 o 
  -8   2  20        6.00       62.44     81.42 o 
  -7   2  20       25.77       49.05     48.08 o 
  -6   2  20      153.70      182.07     72.65 o 
  -5   2  20        0.09       37.84     56.54 o 
  -4   2  20       57.61      104.92     55.11 o 
  -3   2  20       10.20       43.84     48.01 o 
  -2   2  20      433.59      371.69    137.13 o 
  -1   2  20        4.68        2.62     76.09 o 
   0   2  20      141.28      222.53     41.69 o 
   1   2  20        3.26       34.03     21.72 o 
   2   2  20       50.20       85.47     32.74 o 
   3   2  20        3.12        0.00     24.64 o 
   4   2  20       14.83       67.34     56.00 o 
   5   2  20        0.48      107.90     59.73 o 
   6   2  20       14.14       36.15     54.12 o 
  -7   3  20       13.73       22.93     54.90 o 
  -6   3  20        0.56       45.77     54.36 o 
  -5   3  20       17.39       45.78     55.68 o 
  -4   3  20       40.62       66.76     45.01 o 
  -3   3  20        0.36       30.59     40.08 o 
  -2   3  20      256.28      214.30     63.18 o 
  -1   3  20       81.33       61.57     34.62 o 
   0   3  20       56.69        0.00     24.83 o 
   1   3  20       29.35       25.58     25.58 o 
   2   3  20      293.90      438.83    108.95 o 
   3   3  20        2.53       49.35     52.02 o 
   4   3  20        8.51        0.00     94.57 o 
   5   3  20       67.56       41.47     44.39 o 
  -6   4  20      110.51      161.90     71.70 o 
  -5   4  20        2.12       20.37     32.23 o 
  -4   4  20       50.15       19.07     40.62 o 
  -3   4  20        9.45        0.00     31.19 o 
  -2   4  20       77.36       11.18    141.00 o 
  -1   4  20       21.40       13.01     21.91 o 
   0   4  20      120.55      184.20     87.71 o 
   1   4  20       74.03      157.75     59.58 o 
   2   4  20       19.36       82.76     65.15 o 
   3   4  20        0.33        0.00    235.14 o 
  -3   5  20       82.66       96.93     67.52 o 
  -2   5  20       65.07       31.40     51.84 o 
  -1   5  20      149.64       20.12     43.69 o 
   0   5  20        1.27       18.34     40.28 o 
  -7   0  21        5.77      251.05    140.14 o 
  -5   0  21       20.72       30.95     88.56 o 
  -3   0  21      215.18      279.91     94.59 o 
  -1   0  21      106.38      104.89     75.66 o 
   1   0  21      183.07      145.47     53.49 o 
   3   0  21      260.69      255.59     65.94 o 
   5   0  21       45.54      166.50     96.29 o 
  -8   1  21        2.13       93.46    148.74 o 
  -7   1  21        4.71       49.70     58.32 o 
  -6   1  21        0.14        6.14    110.05 o 
  -5   1  21      420.42      379.58    106.39 o 
  -4   1  21        8.17        0.00     41.28 o 
  -3   1  21       80.72       65.28     57.16 o 
  -2   1  21        3.34        0.00     28.52 o 
  -1   1  21      370.84      477.09    103.49 o 
   0   1  21       21.21       39.66     58.54 o 
   1   1  21      139.05      157.50     47.39 o 
   2   1  21       17.24       46.47     27.62 o 
   3   1  21        1.22        0.00     23.78 o 
   4   1  21        0.60        0.00     33.53 o 
   5   1  21       65.75       83.69     42.58 o 
  -7   2  21       74.18      123.06    171.09 o 
  -6   2  21        0.09      135.79     62.20 o 
  -5   2  21        1.21        0.00     34.67 o 
  -4   2  21       63.66      115.55     50.14 o 
  -3   2  21      239.42      269.43     75.41 o 
  -2   2  21        7.13        0.00     27.55 o 
  -1   2  21        2.58       49.98     39.90 o 
   0   2  21       20.73       15.02     21.36 o 
   1   2  21      181.81      175.79     51.30 o 
   2   2  21        1.63       23.34     45.50 o 
   3   2  21       22.74        0.00     37.16 o 
   4   2  21        7.94       42.39     56.30 o 
   5   2  21        3.13       16.56     48.69 o 
  -6   3  21        0.46        0.00     46.00 o 
  -5   3  21      132.62       77.41     44.33 o 
  -4   3  21       28.17       67.78     49.52 o 
  -3   3  21       24.23      134.63     79.08 o 
  -2   3  21        6.23       36.97     52.54 o 
  -1   3  21      331.15      465.02     85.45 o 
   0   3  21       11.35        9.92     30.28 o 
   1   3  21       75.92       58.02     27.50 o 
   2   3  21      169.63      172.28     76.21 o 
   3   3  21      127.93       47.55     58.65 o 
   4   3  21        5.62        0.00     48.15 o 
  -5   4  21        0.54       34.55     34.96 o 
  -4   4  21       10.62       11.73     37.87 o 
  -3   4  21       60.58        0.00     77.81 o 
  -2   4  21        8.93       70.92     66.20 o 
  -1   4  21       74.80       59.11     82.80 o 
   0   4  21        3.22        0.00     58.63 o 
   1   4  21       32.22       19.55     75.66 o 
   2   4  21        0.32        0.00     92.42 o 
  -6   0  22        2.96        0.00     62.76 o 
  -4   0  22      304.51      422.84    108.59 o 
  -2   0  22        3.57       77.61     42.47 o 
   0   0  22      534.28      731.24    211.93 o 
   2   0  22       90.10        8.84     59.75 o 
   4   0  22       62.13       72.31     60.20 o 
  -7   1  22        1.87        0.00    113.49 o 
  -6   1  22       72.16      109.14     73.08 o 
  -5   1  22        0.83        0.00     61.29 o 
  -4   1  22       27.94       25.07     42.93 o 
  -3   1  22       28.23       51.47     39.34 o 
  -2   1  22      506.77      538.90    101.67 o 
  -1   1  22       24.42       40.51    155.62 o 
   0   1  22        2.05        0.00     39.75 o 
   1   1  22        2.04        0.00     30.78 o 
   2   1  22      118.78      121.73     56.62 o 
   3   1  22       13.91       11.15     38.53 o 
   4   1  22       40.05      106.35     60.65 o 
   5   1  22        8.43       38.97     44.27 o 
  -7   2  22       40.72       22.21     64.44 o 
  -6   2  22       43.03       67.37     35.15 o 
  -5   2  22        0.54       24.48     36.96 o 
  -4   2  22       78.78       98.48     50.40 o 
  -3   2  22       11.03       63.76     51.06 o 
  -2   2  22        0.12        5.73     38.33 o 
  -1   2  22        0.94       26.67     34.00 o 
   0   2  22      193.99      258.55     66.50 o 
   1   2  22        2.91        8.44     32.17 o 
   2   2  22       23.39        0.00     35.39 o 
   3   2  22       34.20       63.44     90.27 o 
   4   2  22       65.49       41.34     55.88 o 
  -6   3  22       55.07       51.19     40.37 o 
  -5   3  22       13.62        0.00     81.03 o 
  -4   3  22       36.96        0.00     58.84 o 
  -3   3  22        9.25       17.63     91.99 o 
  -2   3  22       82.76      170.24     74.57 o 
  -1   3  22       27.90       43.51     41.03 o 
   0   3  22        9.04       37.66     46.05 o 
   1   3  22       24.34        0.00     70.93 o 
   2   3  22      118.82      158.76     87.25 o 
   3   3  22        9.39       67.49     58.36 o 
  -3   4  22        4.08       42.51     48.67 o 
  -2   4  22       17.71        0.00     65.77 o 
  -1   4  22      107.89       69.44     53.22 o 
   0   4  22       59.03       98.24     87.23 o 
   1   4  22        4.41       60.44     51.01 o 
  -7   0  23       84.94        0.00    123.81 o 
  -5   0  23       53.08       16.34     67.06 o 
  -3   0  23      146.38      190.96     78.73 o 
  -1   0  23      120.55       86.84    110.05 o 
   1   0  23      104.16      132.69    111.77 o 
   3   0  23       20.80        7.25     67.06 o 
  -7   1  23        0.59       64.11     61.43 o 
  -6   1  23       15.48      206.57    178.83 o 
  -5   1  23       72.70      116.97     53.38 o 
  -4   1  23        2.79       12.38     42.37 o 
  -3   1  23      162.24      201.36     55.17 o 
  -2   1  23       13.38      125.60     74.25 o 
  -1   1  23       37.19       21.79     26.21 o 
   0   1  23       40.63       43.41     39.46 o 
   1   1  23      325.50      257.26     54.93 o 
   2   1  23        8.34        0.00     30.73 o 
   3   1  23        2.22        6.95     53.89 o 
   4   1  23       34.24       45.35     35.06 o 
  -6   2  23        0.30       29.95     37.48 o 
  -5   2  23       26.62       50.66     36.34 o 
  -4   2  23       13.00       17.99     48.41 o 
  -3   2  23       59.36        0.00     28.10 o 
  -2   2  23        2.01        5.93     54.16 o 
  -1   2  23      108.95       80.20     38.85 o 
   0   2  23        8.92       74.49     44.81 o 
   1   2  23        4.08        3.05     31.58 o 
   2   2  23       14.46       69.44     38.38 o 
   3   2  23      177.73      100.58    104.03 o 
  -4   3  23        2.84        0.00     41.48 o 
  -3   3  23       51.16      169.39     87.63 o 
  -2   3  23       34.82        0.00     42.00 o 
  -1   3  23       26.30       48.59     36.52 o 
   0   3  23        4.59        0.00     58.87 o 
   1   3  23       45.61       39.93     37.76 o 
   2   3  23       31.95       69.47     87.27 o 
  -6   0  24       42.77        0.00     82.54 o 
  -4   0  24       49.92      126.52     98.01 o 
  -2   0  24       35.57        0.00     84.26 o 
   0   0  24       64.51       97.53     70.93 o 
   2   0  24       26.50       67.49     56.31 o 
  -6   1  24      141.64      119.88     65.02 o 
  -5   1  24        7.90       31.32     40.33 o 
  -4   1  24        2.56        5.56     39.67 o 
  -3   1  24       13.12        0.00     47.92 o 
  -2   1  24      172.00      332.64    100.80 o 
  -1   1  24        6.26        0.00     27.29 o 
   0   1  24       82.21       65.72     43.99 o 
   1   1  24        2.68       20.18     37.47 o 
   2   1  24      138.09       94.32     49.59 o 
   3   1  24        1.83        0.00     23.20 o 
  -5   2  24       13.27       42.93     44.23 o 
  -4   2  24       67.37        0.00    101.85 o 
  -3   2  24        0.06        0.43     30.02 o 
  -2   2  24       56.81       34.09    101.45 o 
  -1   2  24        3.73       18.34     35.43 o 
   0   2  24       74.06      125.11     49.96 o 
   1   2  24        0.03        0.00     39.91 o 
   2   2  24       56.08      104.15     81.60 o 
  -2   3  24       22.71       46.59     45.12 o 
  -1   3  24        0.14       78.59     54.55 o 
  -5   0  25       93.46      298.40    113.82 o 
  -3   0  25       17.95        9.88     56.30 o 
  -1   0  25       35.86        0.00     43.44 o 
   1   0  25      193.97      200.32    130.68 o 
  -4   1  25        1.67       27.70     43.97 o 
  -3   1  25       61.41        0.00     47.40 o 
  -2   1  25       10.61        0.00     68.02 o 
  -1   1  25        2.05        3.86     82.18 o 
   0   1  25        0.64       20.83     33.72 o 
   1   1  25       77.33      153.15     52.34 o 
  -3   2  25        2.74        0.00     46.55 o 
  -2   2  25       20.99        3.41     93.71 o 
  -1   2  25      133.08      110.01     62.44 o 
   0   2  25        2.64        6.68     40.12 o 
  -2   0  26       78.88       85.98    104.89 o 
                                                 
